# Supplementary material for: Review of dengue vectors in Cambodia: distribution, bionomics, vector competence, control and insecticide resistance
Source: Parasit Vectors. 2024 Oct 9;17:424. doi: 10.1186/s13071-024-06481-5 (PMC11462738; doi:10.1186/s13071-024-06481-5)
Supplement: Supplementary file 1 — Additional file 1: Database. Unpublished database analyzed during the review. [file 13071_2024_6481_MOESM1_ESM.xlsx]

## Sheet: Database
Project	Site	Station	Trap	Habitat	Season	Village	Commune	District	Province	GPSy	GPSx	Elevation	Time set up	Time collected	Date collected	Day	Indoor/Outdoor	Duration( hour)	Genus_species	Sex	Bloodmeal	Number	Problem
0.05	1	S10	DNT	Deciduous forest	Dry	Maemoum	Roya	Kaoh Nheaek	Mondul Kiri	13.0957	106.745	175	11:00:00	12:00:00	2020-01-15	2	Outdoor	1h	Aedes albopictus	F	0	1	NA
0.05	1	S10	DNT	Deciduous forest	Dry	Maemoum	Roya	Kaoh Nheaek	Mondul Kiri	13.0957	106.745	175	12:00:00	13:00:00	2020-01-15	2	Outdoor	1h	Aedes albopictus	F	0	1	NA
0.05	1	S10	DNT	Deciduous forest	Dry	Maemoum	Roya	Kaoh Nheaek	Mondul Kiri	13.0957	106.745	175	14:00:00	15:00:00	2020-01-15	2	Outdoor	1h	Aedes albopictus	F	0	1	NA
0.05	1	S10	DNT	Deciduous forest	Dry	Maemoum	Roya	Kaoh Nheaek	Mondul Kiri	13.0957	106.745	175	15:00:00	16:00:00	2020-01-15	2	Outdoor	1h	Aedes albopictus	F	0	1	NA
0.05	1	S10	DNT	Deciduous forest	Dry	Maemoum	Roya	Kaoh Nheaek	Mondul Kiri	13.0957	106.745	175	15:00:00	16:00:00	2020-01-15	2	Outdoor	1h	Aedes albopictus	F	1	1	NA
0.05	1	S10	DNT	Deciduous forest	Dry	Maemoum	Roya	Kaoh Nheaek	Mondul Kiri	13.0957	106.745	175	16:00:00	17:00:00	2020-01-15	2	Outdoor	1h	Aedes albopictus	F	0	2	NA
0.05	1	S10	DNT	Deciduous forest	Dry	Maemoum	Roya	Kaoh Nheaek	Mondul Kiri	13.0957	106.745	175	12:00:00	13:00:00	2020-01-16	3	Outdoor	1h	Aedes albopictus	F	0	1	NA
0.05	1	S10	DNT	Deciduous forest	Dry	Maemoum	Roya	Kaoh Nheaek	Mondul Kiri	13.0957	106.745	175	13:00:00	14:00:00	2020-01-16	3	Outdoor	1h	Aedes albopictus	F	0	1	NA
0.05	1	S10	DNT	Deciduous forest	Dry	Maemoum	Roya	Kaoh Nheaek	Mondul Kiri	13.0957	106.745	175	15:00:00	16:00:00	2020-01-16	3	Outdoor	1h	Aedes albopictus	F	0	1	NA
0.05	1	S10	DNT	Deciduous forest	Dry	Maemoum	Roya	Kaoh Nheaek	Mondul Kiri	13.0957	106.745	175	15:00:00	16:00:00	2020-01-16	3	Outdoor	1h	Aedes albopictus	F	0	1	NA
0.05	1	S10	DNT	Deciduous forest	Dry	Maemoum	Roya	Kaoh Nheaek	Mondul Kiri	13.0957	106.745	175	18:00:00	19:00:00	2020-01-16	3	Outdoor	1h	Aedes albopictus	F	0	1	NA
0.05	1	S10	DNT	Deciduous forest	Dry	Maemoum	Roya	Kaoh Nheaek	Mondul Kiri	13.0957	106.745	175	19:00:00	20:00:00	2020-01-16	3	Outdoor	1h	Aedes albopictus	F	0	1	NA
0.05	1	S31	DNT	Deciduous forest	Dry	Mchouga	Roya	Kaoh Nheaek	Mondul Kiri	13.1366	106.858	169	08:00:00	09:00:00	2020-01-14	1	Outdoor	1h	Aedes albopictus	F	0	1	NA
0.05	1	S31	DNT	Deciduous forest	Dry	Mchouga	Roya	Kaoh Nheaek	Mondul Kiri	13.1366	106.858	169	09:00:00	10:00:00	2020-01-14	1	Outdoor	1h	Aedes albopictus	F	1	1	NA
0.05	1	S31	DNT	Deciduous forest	Dry	Mchouga	Roya	Kaoh Nheaek	Mondul Kiri	13.1366	106.858	169	09:00:00	10:00:00	2020-01-14	1	Outdoor	1h	Aedes albopictus	F	0	1	NA
0.05	1	S31	DNT	Deciduous forest	Dry	Mchouga	Roya	Kaoh Nheaek	Mondul Kiri	13.1366	106.858	169	10:00:00	11:00:00	2020-01-14	1	Outdoor	1h	Aedes albopictus	F	0	1	NA
0.05	1	S31	DNT	Deciduous forest	Dry	Mchouga	Roya	Kaoh Nheaek	Mondul Kiri	13.1366	106.858	169	14:00:00	15:00:00	2020-01-14	1	Outdoor	1h	Aedes albopictus	F	0	1	NA
0.05	1	S31	DNT	Deciduous forest	Dry	Mchouga	Roya	Kaoh Nheaek	Mondul Kiri	13.1366	106.858	169	15:00:00	16:00:00	2020-01-14	1	Outdoor	1h	Aedes albopictus	F	0	2	NA
0.05	1	S31	DNT	Deciduous forest	Dry	Mchouga	Roya	Kaoh Nheaek	Mondul Kiri	13.1366	106.858	169	18:00:00	19:00:00	2020-01-14	1	Outdoor	1h	Aedes albopictus	F	0	1	NA
0.05	1	S31	DNT	Deciduous forest	Dry	Mchouga	Roya	Kaoh Nheaek	Mondul Kiri	13.1366	106.858	169	23:00:00	00:00:00	2020-01-15	1	Outdoor	1h	Aedes albopictus	F	0	1	NA
0.05	1	S31	DNT	Deciduous forest	Dry	Mchouga	Roya	Kaoh Nheaek	Mondul Kiri	13.1366	106.858	169	00:00:00	01:00:00	2020-01-15	1	Outdoor	1h	Aedes albopictus	F	0	2	NA
0.05	1	S31	DNT	Deciduous forest	Dry	Mchouga	Roya	Kaoh Nheaek	Mondul Kiri	13.1366	106.858	169	01:00:00	02:00:00	2020-01-15	1	Outdoor	1h	Aedes albopictus	F	0	2	NA
0.05	1	S31	DNT	Deciduous forest	Dry	Mchouga	Roya	Kaoh Nheaek	Mondul Kiri	13.1366	106.858	169	02:00:00	03:00:00	2020-01-15	1	Outdoor	1h	Aedes albopictus	F	0	1	NA
0.05	1	S31	DNT	Deciduous forest	Dry	Mchouga	Roya	Kaoh Nheaek	Mondul Kiri	13.1366	106.858	169	04:00:00	05:00:00	2020-01-15	1	Outdoor	1h	Aedes albopictus	F	0	1	NA
0.05	1	S31	DNT	Deciduous forest	Dry	Mchouga	Roya	Kaoh Nheaek	Mondul Kiri	13.1366	106.858	169	08:00:00	09:00:00	2020-01-15	2	Outdoor	1h	Aedes albopictus	F	0	1	NA
0.05	1	S31	DNT	Deciduous forest	Dry	Mchouga	Roya	Kaoh Nheaek	Mondul Kiri	13.1366	106.858	169	10:00:00	11:00:00	2020-01-15	2	Outdoor	1h	Aedes albopictus	F	1	1	NA
0.05	1	S31	DNT	Deciduous forest	Dry	Mchouga	Roya	Kaoh Nheaek	Mondul Kiri	13.1366	106.858	169	10:00:00	11:00:00	2020-01-15	2	Outdoor	1h	Aedes albopictus	F	0	3	NA
0.05	1	S31	DNT	Deciduous forest	Dry	Mchouga	Roya	Kaoh Nheaek	Mondul Kiri	13.1366	106.858	169	11:00:00	12:00:00	2020-01-15	2	Outdoor	1h	Aedes albopictus	F	0	4	NA
0.05	1	S31	DNT	Deciduous forest	Dry	Mchouga	Roya	Kaoh Nheaek	Mondul Kiri	13.1366	106.858	169	12:00:00	13:00:00	2020-01-15	2	Outdoor	1h	Aedes albopictus	F	0	1	NA
0.05	1	S31	DNT	Deciduous forest	Dry	Mchouga	Roya	Kaoh Nheaek	Mondul Kiri	13.1366	106.858	169	13:00:00	14:00:00	2020-01-15	2	Outdoor	1h	Aedes albopictus	F	0	1	NA
0.05	1	S31	DNT	Deciduous forest	Dry	Mchouga	Roya	Kaoh Nheaek	Mondul Kiri	13.1366	106.858	169	14:00:00	15:00:00	2020-01-15	2	Outdoor	1h	Aedes albopictus	F	0	3	NA
0.05	1	S31	DNT	Deciduous forest	Dry	Mchouga	Roya	Kaoh Nheaek	Mondul Kiri	13.1366	106.858	169	15:00:00	16:00:00	2020-01-15	2	Outdoor	1h	Aedes albopictus	F	0	2	NA
0.05	1	S31	DNT	Deciduous forest	Dry	Mchouga	Roya	Kaoh Nheaek	Mondul Kiri	13.1366	106.858	169	16:00:00	17:00:00	2020-01-15	2	Outdoor	1h	Aedes albopictus	F	0	1	NA
0.05	1	S31	DNT	Deciduous forest	Dry	Mchouga	Roya	Kaoh Nheaek	Mondul Kiri	13.1366	106.858	169	18:00:00	19:00:00	2020-01-15	2	Outdoor	1h	Aedes albopictus	F	0	1	NA
0.05	1	S31	DNT	Deciduous forest	Dry	Mchouga	Roya	Kaoh Nheaek	Mondul Kiri	13.1366	106.858	169	19:00:00	20:00:00	2020-01-15	2	Outdoor	1h	Aedes albopictus	F	0	1	NA
0.05	1	S31	DNT	Deciduous forest	Dry	Mchouga	Roya	Kaoh Nheaek	Mondul Kiri	13.1366	106.858	169	22:00:00	23:00:00	2020-01-15	2	Outdoor	1h	Aedes albopictus	F	0	2	NA
0.05	1	S31	DNT	Deciduous forest	Dry	Mchouga	Roya	Kaoh Nheaek	Mondul Kiri	13.1366	106.858	169	00:00:00	01:00:00	2020-01-16	2	Outdoor	1h	Aedes albopictus	F	0	1	NA
0.05	1	S31	DNT	Deciduous forest	Dry	Mchouga	Roya	Kaoh Nheaek	Mondul Kiri	13.1366	106.858	169	03:00:00	04:00:00	2020-01-16	2	Outdoor	1h	Aedes albopictus	F	0	1	NA
0.05	1	S31	DNT	Deciduous forest	Dry	Mchouga	Roya	Kaoh Nheaek	Mondul Kiri	13.1366	106.858	169	05:00:00	06:00:00	2020-01-16	2	Outdoor	1h	Aedes albopictus	F	0	1	NA
0.05	1	S31	DNT	Deciduous forest	Dry	Mchouga	Roya	Kaoh Nheaek	Mondul Kiri	13.1366	106.858	169	08:00:00	09:00:00	2020-01-16	3	Outdoor	1h	Aedes albopictus	F	0	1	NA
0.05	1	S31	DNT	Deciduous forest	Dry	Mchouga	Roya	Kaoh Nheaek	Mondul Kiri	13.1366	106.858	169	09:00:00	10:00:00	2020-01-16	3	Outdoor	1h	Aedes albopictus	F	0	1	NA
0.05	1	S31	DNT	Deciduous forest	Dry	Mchouga	Roya	Kaoh Nheaek	Mondul Kiri	13.1366	106.858	169	10:00:00	11:00:00	2020-01-16	3	Outdoor	1h	Aedes albopictus	F	0	1	NA
0.05	1	S31	DNT	Deciduous forest	Dry	Mchouga	Roya	Kaoh Nheaek	Mondul Kiri	13.1366	106.858	169	11:00:00	12:00:00	2020-01-16	3	Outdoor	1h	Aedes albopictus	F	0	2	NA
0.05	1	S31	DNT	Deciduous forest	Dry	Mchouga	Roya	Kaoh Nheaek	Mondul Kiri	13.1366	106.858	169	13:00:00	14:00:00	2020-01-16	3	Outdoor	1h	Aedes albopictus	F	0	2	NA
0.05	1	S31	DNT	Deciduous forest	Dry	Mchouga	Roya	Kaoh Nheaek	Mondul Kiri	13.1366	106.858	169	14:00:00	15:00:00	2020-01-16	3	Outdoor	1h	Aedes albopictus	F	0	1	NA
0.05	1	S31	DNT	Deciduous forest	Dry	Mchouga	Roya	Kaoh Nheaek	Mondul Kiri	13.1366	106.858	169	15:00:00	16:00:00	2020-01-16	3	Outdoor	1h	Aedes albopictus	F	0	1	NA
0.05	1	S31	DNT	Deciduous forest	Dry	Mchouga	Roya	Kaoh Nheaek	Mondul Kiri	13.1366	106.858	169	17:00:00	18:00:00	2020-01-16	3	Outdoor	1h	Aedes albopictus	F	0	1	NA
0.05	1	S31	DNT	Deciduous forest	Dry	Mchouga	Roya	Kaoh Nheaek	Mondul Kiri	13.1366	106.858	169	18:00:00	19:00:00	2020-01-16	3	Outdoor	1h	Aedes albopictus	F	0	1	NA
0.05	1	S31	DNT	Deciduous forest	Dry	Mchouga	Roya	Kaoh Nheaek	Mondul Kiri	13.1366	106.858	169	19:00:00	20:00:00	2020-01-16	3	Outdoor	1h	Aedes albopictus	F	0	2	NA
0.05	1	S31	DNT	Deciduous forest	Dry	Mchouga	Roya	Kaoh Nheaek	Mondul Kiri	13.1366	106.858	169	20:00:00	21:00:00	2020-01-16	3	Outdoor	1h	Aedes albopictus	F	0	2	NA
0.05	1	S31	DNT	Deciduous forest	Dry	Mchouga	Roya	Kaoh Nheaek	Mondul Kiri	13.1366	106.858	169	21:00:00	22:00:00	2020-01-16	3	Outdoor	1h	Aedes albopictus	F	0	2	NA
0.05	1	S31	DNT	Deciduous forest	Dry	Mchouga	Roya	Kaoh Nheaek	Mondul Kiri	13.1366	106.858	169	23:00:00	00:00:00	2020-01-17	3	Outdoor	1h	Aedes albopictus	F	0	2	NA
0.05	1	S31	DNT	Deciduous forest	Dry	Mchouga	Roya	Kaoh Nheaek	Mondul Kiri	13.1366	106.858	169	00:00:00	01:00:00	2020-01-17	3	Outdoor	1h	Aedes albopictus	F	0	2	NA
0.05	1	S31	DNT	Deciduous forest	Dry	Mchouga	Roya	Kaoh Nheaek	Mondul Kiri	13.1366	106.858	169	01:00:00	02:00:00	2020-01-17	3	Outdoor	1h	Aedes albopictus	F	0	1	NA
0.05	1	S31	DNT	Deciduous forest	Dry	Mchouga	Roya	Kaoh Nheaek	Mondul Kiri	13.1366	106.858	169	02:00:00	03:00:00	2020-01-17	3	Outdoor	1h	Aedes albopictus	F	0	2	NA
0.05	1	S31	DNT	Deciduous forest	Dry	Mchouga	Roya	Kaoh Nheaek	Mondul Kiri	13.1366	106.858	169	04:00:00	05:00:00	2020-01-17	3	Outdoor	1h	Aedes albopictus	F	0	1	NA
0.05	1	S34	DNT	Deciduous forest	Dry	Rovak	Roya	Kaoh Nheaek	Mondul Kiri	13.0251	106.829	181	16:00:00	17:00:00	2020-01-15	2	Outdoor	1h	Aedes albopictus	F	0	1	NA
0.05	1	RoveakB	DNT	Village	Dry	Maemoum	Roya	Kaoh Nheaek	Mondul Kiri	13.16	106.899	148	16:00:00	17:00:00	2020-01-15	2	Outdoor	1h	Aedes albopictus	F	0	1	NA
0.05	1	S9	DNT	Deciduous forest	Dry	Mchouga	Roya	Kaoh Nheaek	Mondul Kiri	13.1142	106.813	219	18:00:00	19:00:00	2020-02-11	2	Outdoor	1h	Aedes aegypti	F	0	1	NA
0.05	1	S22	DNT	Deciduous forest	Dry	Maemoum	Roya	Kaoh Nheaek	Mondul Kiri	13.0519	106.675	176	19:00:00	20:00:00	2020-02-10	1	Outdoor	1h	Aedes aegypti	F	0	1	NA
0.05	1	S31	DNT	Deciduous forest	Dry	Mchouga	Roya	Kaoh Nheaek	Mondul Kiri	13.1366	106.858	169	12:00:00	13:00:00	2020-02-10	1	Outdoor	1h	Aedes albopictus	F	0	2	NA
0.05	1	S31	DNT	Deciduous forest	Dry	Mchouga	Roya	Kaoh Nheaek	Mondul Kiri	13.1366	106.858	169	14:00:00	15:00:00	2020-02-10	1	Outdoor	1h	Aedes albopictus	F	0	2	NA
0.05	1	S31	DNT	Deciduous forest	Dry	Mchouga	Roya	Kaoh Nheaek	Mondul Kiri	13.1366	106.858	169	08:00:00	09:00:00	2020-02-11	2	Outdoor	1h	Aedes albopictus	F	0	2	NA
0.05	1	S31	DNT	Deciduous forest	Dry	Mchouga	Roya	Kaoh Nheaek	Mondul Kiri	13.1366	106.858	169	10:00:00	11:00:00	2020-02-11	2	Outdoor	1h	Aedes albopictus	F	0	1	NA
0.05	1	S31	DNT	Deciduous forest	Dry	Mchouga	Roya	Kaoh Nheaek	Mondul Kiri	13.1366	106.858	169	12:00:00	13:00:00	2020-02-11	2	Outdoor	1h	Aedes albopictus	F	0	1	NA
0.05	1	S31	DNT	Deciduous forest	Dry	Mchouga	Roya	Kaoh Nheaek	Mondul Kiri	13.1366	106.858	169	14:00:00	15:00:00	2020-02-11	2	Outdoor	1h	Aedes albopictus	F	0	1	NA
0.05	1	S31	DNT	Deciduous forest	Dry	Mchouga	Roya	Kaoh Nheaek	Mondul Kiri	13.1366	106.858	169	20:00:00	21:00:00	2020-02-11	2	Outdoor	1h	Aedes albopictus	M	NA	1	NA
0.05	1	S31	DNT	Deciduous forest	Dry	Mchouga	Roya	Kaoh Nheaek	Mondul Kiri	13.1366	106.858	169	05:00:00	06:00:00	2020-02-12	2	Outdoor	1h	Aedes albopictus	F	1	1	NA
0.05	1	PhnomPi	DNT	Village	Dry	Maemoum	Roya	Kaoh Nheaek	Mondul Kiri	13.0469	106.452	82	05:00:00	06:00:00	2020-02-11	1	Outdoor	1h	Aedes albopictus	F	0	1	NA
0.05	1	PhnomPi	DNT	Village	Dry	Maemoum	Roya	Kaoh Nheaek	Mondul Kiri	13.0469	106.452	82	17:00:00	18:00:00	2020-02-11	2	Outdoor	1h	Aedes albopictus	F	0	1	NA
0.05	1	PhnomPi	DNT	Village	Dry	Maemoum	Roya	Kaoh Nheaek	Mondul Kiri	13.0469	106.452	82	20:00:00	21:00:00	2020-02-11	2	Outdoor	1h	Aedes albopictus	F	0	1	NA
0.05	1	PhnomPi	DNT	Village	Dry	Maemoum	Roya	Kaoh Nheaek	Mondul Kiri	13.0469	106.452	82	19:00:00	20:00:00	2020-02-12	3	Outdoor	1h	Aedes albopictus	F	0	1	NA
0.05	1	RoveakB	DNT	Village	Dry	Maemoum	Roya	Kaoh Nheaek	Mondul Kiri	13.16	106.899	148	16:00:00	17:00:00	2020-02-10	1	Outdoor	1h	Aedes albopictus	F	0	1	NA
0.05	1	RoveakB	DNT	Village	Dry	Maemoum	Roya	Kaoh Nheaek	Mondul Kiri	13.16	106.899	148	02:00:00	03:00:00	2020-02-13	3	Outdoor	1h	Aedes aegypti	M	NA	1	NA
0.05	1	RoveakB	DNT	Village	Dry	Maemoum	Roya	Kaoh Nheaek	Mondul Kiri	13.16	106.899	148	03:00:00	04:00:00	2020-02-13	3	Outdoor	1h	Aedes aegypti	M	NA	1	NA
0.05	1	PhnomPi	DNT	Village	Dry	Maemoum	Roya	Kaoh Nheaek	Mondul Kiri	13.0469	106.452	82	08:00:00	09:00:00	2020-03-09	1	Outdoor	1h	Aedes albopictus	F	0	1	NA
0.05	1	PhnomPi	DNT	Village	Dry	Maemoum	Roya	Kaoh Nheaek	Mondul Kiri	13.0469	106.452	82	08:00:00	09:00:00	2020-03-09	1	Outdoor	1h	Aedes albopictus	F	0	1	NA
0.05	1	PhnomPi	DNT	Village	Dry	Maemoum	Roya	Kaoh Nheaek	Mondul Kiri	13.0469	106.452	82	08:00:00	09:00:00	2020-03-09	1	Outdoor	1h	Aedes albopictus	F	0	1	NA
0.05	1	PhnomPi	DNT	Village	Dry	Maemoum	Roya	Kaoh Nheaek	Mondul Kiri	13.0469	106.452	82	08:00:00	09:00:00	2020-03-09	1	Outdoor	1h	Aedes albopictus	F	0	1	NA
0.05	1	PhnomPi	DNT	Village	Dry	Maemoum	Roya	Kaoh Nheaek	Mondul Kiri	13.0469	106.452	82	19:00:00	20:00:00	2020-03-09	1	Outdoor	1h	Aedes albopictus	F	0	1	NA
0.05	1	PhnomPi	DNT	Village	Dry	Maemoum	Roya	Kaoh Nheaek	Mondul Kiri	13.0469	106.452	82	19:00:00	20:00:00	2020-03-09	1	Outdoor	1h	Aedes albopictus	F	0	1	NA
0.05	1	PhnomPi	DNT	Village	Dry	Maemoum	Roya	Kaoh Nheaek	Mondul Kiri	13.0469	106.452	82	19:00:00	20:00:00	2020-03-09	1	Outdoor	1h	Aedes albopictus	M	NA	1	NA
0.05	1	PhnomPi	DNT	Village	Dry	Maemoum	Roya	Kaoh Nheaek	Mondul Kiri	13.0469	106.452	82	20:00:00	21:00:00	2020-03-10	2	Outdoor	1h	Aedes albopictus	F	0	1	NA
0.05	1	RoveakB	DNT	Village	Dry	Maemoum	Roya	Kaoh Nheaek	Mondul Kiri	13.16	106.899	148	18:00:00	19:00:00	2020-03-08	1	Outdoor	1h	Aedes aegypti	M	NA	1	NA
0.05	1	RoveakB	DNT	Village	Dry	Maemoum	Roya	Kaoh Nheaek	Mondul Kiri	13.16	106.899	148	18:00:00	19:00:00	2020-03-08	1	Outdoor	1h	Aedes aegypti	M	NA	1	NA
0.05	1	RoveakB	DNT	Village	Dry	Maemoum	Roya	Kaoh Nheaek	Mondul Kiri	13.16	106.899	148	20:00:00	21:00:00	2020-03-08	1	Outdoor	1h	Aedes aegypti	M	NA	1	NA
0.05	1	RoveakB	DNT	Village	Dry	Maemoum	Roya	Kaoh Nheaek	Mondul Kiri	13.16	106.899	148	21:00:00	22:00:00	2020-03-08	1	Outdoor	1h	Aedes aegypti	M	NA	1	NA
0.05	1	RoveakB	DNT	Village	Dry	Maemoum	Roya	Kaoh Nheaek	Mondul Kiri	13.16	106.899	148	23:00:00	00:00:00	2020-03-09	1	Outdoor	1h	Aedes aegypti	F	0	1	NA
0.05	1	RoveakB	DNT	Village	Dry	Maemoum	Roya	Kaoh Nheaek	Mondul Kiri	13.16	106.899	148	05:00:00	06:00:00	2020-03-09	1	Outdoor	1h	Aedes aegypti	F	0	1	NA
0.05	1	RoveakB	DNT	Village	Dry	Maemoum	Roya	Kaoh Nheaek	Mondul Kiri	13.16	106.899	148	17:00:00	18:00:00	2020-03-09	2	Outdoor	1h	Aedes aegypti	F	0	1	NA
0.05	1	RoveakB	DNT	Village	Dry	Maemoum	Roya	Kaoh Nheaek	Mondul Kiri	13.16	106.899	148	17:00:00	18:00:00	2020-03-09	2	Outdoor	1h	Aedes aegypti	F	0	1	NA
0.05	1	RoveakB	DNT	Village	Dry	Maemoum	Roya	Kaoh Nheaek	Mondul Kiri	13.16	106.899	148	18:00:00	19:00:00	2020-03-09	2	Outdoor	1h	Aedes aegypti	M	NA	1	NA
0.05	1	RoveakB	DNT	Village	Dry	Maemoum	Roya	Kaoh Nheaek	Mondul Kiri	13.16	106.899	148	03:00:00	04:00:00	2020-03-10	2	Outdoor	1h	Aedes aegypti	F	0	1	NA
0.05	1	RoveakB	DNT	Village	Dry	Maemoum	Roya	Kaoh Nheaek	Mondul Kiri	13.16	106.899	148	03:00:00	04:00:00	2020-03-10	2	Outdoor	1h	Aedes aegypti	F	0	1	NA
0.05	1	RoveakB	DNT	Village	Dry	Maemoum	Roya	Kaoh Nheaek	Mondul Kiri	13.16	106.899	148	05:00:00	06:00:00	2020-03-10	2	Outdoor	1h	Aedes aegypti	M	NA	1	NA
0.05	1	RoveakB	DNT	Village	Dry	Maemoum	Roya	Kaoh Nheaek	Mondul Kiri	13.16	106.899	148	05:00:00	06:00:00	2020-03-10	2	Outdoor	1h	Aedes aegypti	M	NA	1	NA
0.05	1	RoveakB	DNT	Village	Dry	Maemoum	Roya	Kaoh Nheaek	Mondul Kiri	13.16	106.899	148	05:00:00	06:00:00	2020-03-10	2	Outdoor	1h	Aedes aegypti	M	NA	1	NA
0.05	1	RoveakB	DNT	Village	Dry	Maemoum	Roya	Kaoh Nheaek	Mondul Kiri	13.16	106.899	148	05:00:00	06:00:00	2020-03-10	2	Outdoor	1h	Aedes aegypti	M	NA	1	NA
0.05	1	RoveakB	DNT	Village	Dry	Maemoum	Roya	Kaoh Nheaek	Mondul Kiri	13.16	106.899	148	05:00:00	06:00:00	2020-03-10	2	Outdoor	1h	Aedes aegypti	M	NA	1	NA
0.05	1	RoveakB	DNT	Village	Dry	Maemoum	Roya	Kaoh Nheaek	Mondul Kiri	13.16	106.899	148	05:00:00	06:00:00	2020-03-10	2	Outdoor	1h	Aedes aegypti	M	NA	1	NA
0.05	1	RoveakB	DNT	Village	Dry	Maemoum	Roya	Kaoh Nheaek	Mondul Kiri	13.16	106.899	148	19:00:00	20:00:00	2020-03-10	3	Outdoor	1h	Aedes aegypti	M	NA	1	NA
0.05	1	RoveakB	DNT	Village	Dry	Maemoum	Roya	Kaoh Nheaek	Mondul Kiri	13.16	106.899	148	20:00:00	21:00:00	2020-03-10	3	Outdoor	1h	Aedes aegypti	F	0	1	NA
0.05	1	RoveakB	DNT	Village	Dry	Maemoum	Roya	Kaoh Nheaek	Mondul Kiri	13.16	106.899	148	21:00:00	22:00:00	2020-03-10	3	Outdoor	1h	Aedes aegypti	F	0	1	NA
0.05	1	RoveakB	DNT	Village	Dry	Maemoum	Roya	Kaoh Nheaek	Mondul Kiri	13.16	106.899	148	00:00:00	01:00:00	2020-03-11	3	Outdoor	1h	Aedes aegypti	F	0	1	NA
0.05	1	RoveakB	DNT	Village	Dry	Maemoum	Roya	Kaoh Nheaek	Mondul Kiri	13.16	106.899	148	19:00:00	20:00:00	2020-03-08	1	Outdoor	1h	Aedes aegypti	M	NA	1	NA
0.05	1	RoveakB	DNT	Village	Dry	Maemoum	Roya	Kaoh Nheaek	Mondul Kiri	13.16	106.899	148	01:00:00	02:00:00	2020-03-09	1	Outdoor	1h	Aedes aegypti	M	NA	1	NA
0.05	1	RoveakB	DNT	Village	Dry	Maemoum	Roya	Kaoh Nheaek	Mondul Kiri	13.16	106.899	148	20:00:00	21:00:00	2020-03-09	2	Outdoor	1h	Aedes aegypti	F	0	1	NA
0.05	1	RoveakB	DNT	Village	Dry	Maemoum	Roya	Kaoh Nheaek	Mondul Kiri	13.16	106.899	148	18:00:00	19:00:00	2020-03-10	3	Outdoor	1h	Aedes aegypti	F	0	1	NA
0.05	1	RoveakB	DNT	Village	Dry	Maemoum	Roya	Kaoh Nheaek	Mondul Kiri	13.16	106.899	148	19:00:00	20:00:00	2020-03-10	3	Outdoor	1h	Aedes aegypti	F	0	1	NA
0.05	1	RoveakB	DNT	Village	Dry	Maemoum	Roya	Kaoh Nheaek	Mondul Kiri	13.16	106.899	148	21:00:00	22:00:00	2020-03-10	3	Outdoor	1h	Aedes aegypti	M	NA	1	NA
0.05	1	RoveakB	DNT	Village	Dry	Maemoum	Roya	Kaoh Nheaek	Mondul Kiri	13.16	106.899	148	21:00:00	22:00:00	2020-03-10	3	Outdoor	1h	Aedes aegypti	M	NA	1	NA
0.05	1	RoveakB	DNT	Village	Dry	Maemoum	Roya	Kaoh Nheaek	Mondul Kiri	13.16	106.899	148	04:00:00	05:00:00	2020-03-11	3	Outdoor	1h	Aedes aegypti	F	0	1	NA
0.05	1	RoveakB	DNT	Village	Dry	Maemoum	Roya	Kaoh Nheaek	Mondul Kiri	13.16	106.899	148	04:00:00	05:00:00	2020-03-11	3	Outdoor	1h	Aedes aegypti	M	NA	1	NA
0.05	1	RoveakB	DNT	Village	Dry	Maemoum	Roya	Kaoh Nheaek	Mondul Kiri	13.16	106.899	148	04:00:00	05:00:00	2020-03-11	3	Outdoor	1h	Aedes aegypti	M	NA	1	NA
0.05	1	RoveakB	DNT	Village	Dry	Maemoum	Roya	Kaoh Nheaek	Mondul Kiri	13.16	106.899	148	04:00:00	05:00:00	2020-03-11	3	Outdoor	1h	Aedes aegypti	M	NA	1	NA
0.05	1	RoveakB	DNT	Village	Dry	Maemoum	Roya	Kaoh Nheaek	Mondul Kiri	13.16	106.899	148	04:00:00	05:00:00	2020-03-11	3	Outdoor	1h	Aedes aegypti	M	NA	1	NA
0.05	1	RoveakB	DNT	Village	Dry	Maemoum	Roya	Kaoh Nheaek	Mondul Kiri	13.16	106.899	148	04:00:00	05:00:00	2020-03-11	3	Outdoor	1h	Aedes aegypti	M	NA	1	NA
0.05	1	RoveakB	DNT	Village	Dry	Maemoum	Roya	Kaoh Nheaek	Mondul Kiri	13.16	106.899	148	04:00:00	05:00:00	2020-03-11	3	Outdoor	1h	Aedes aegypti	M	NA	1	NA
0.05	1	S7	DNT	Deciduous forest	Rainy	Maemoum	Roya	Kaoh Nheaek	Mondul Kiri	13.1401	106.79	181	15:00:00	16:00:00	2020-05-19	2	Outdoor	1h	Aedes albopictus	F	0	1	NA
0.05	1	S7	DNT	Deciduous forest	Rainy	Maemoum	Roya	Kaoh Nheaek	Mondul Kiri	13.1401	106.79	181	17:00:00	18:00:00	2020-05-19	2	Outdoor	1h	Aedes albopictus	F	0	2	NA
0.05	1	S7	DNT	Deciduous forest	Rainy	Maemoum	Roya	Kaoh Nheaek	Mondul Kiri	13.1401	106.79	181	18:00:00	19:00:00	2020-05-19	2	Outdoor	1h	Aedes albopictus	F	0	1	NA
0.05	1	S7	DNT	Deciduous forest	Rainy	Maemoum	Roya	Kaoh Nheaek	Mondul Kiri	13.1401	106.79	181	14:00:00	15:00:00	2020-05-20	3	Outdoor	1h	Aedes albopictus	M	NA	1	NA
0.05	1	S7	DNT	Deciduous forest	Rainy	Maemoum	Roya	Kaoh Nheaek	Mondul Kiri	13.1401	106.79	181	17:00:00	18:00:00	2020-05-20	3	Outdoor	1h	Aedes albopictus	F	0	5	NA
0.05	1	S7	DNT	Deciduous forest	Rainy	Maemoum	Roya	Kaoh Nheaek	Mondul Kiri	13.1401	106.79	181	00:00:00	01:00:00	2020-05-21	3	Outdoor	1h	Aedes albopictus	F	0	1	NA
0.05	1	S7	DNT	Deciduous forest	Rainy	Maemoum	Roya	Kaoh Nheaek	Mondul Kiri	13.1401	106.79	181	06:00:00	07:00:00	2020-05-21	3	Outdoor	1h	Aedes albopictus	M	NA	1	NA
0.05	1	S7	DNT	Deciduous forest	Rainy	Maemoum	Roya	Kaoh Nheaek	Mondul Kiri	13.1401	106.79	181	07:00:00	08:00:00	2020-05-21	3	Outdoor	1h	Aedes albopictus	M	NA	1	NA
0.05	1	S7	DNT	Deciduous forest	Rainy	Maemoum	Roya	Kaoh Nheaek	Mondul Kiri	13.1401	106.79	181	07:00:00	08:00:00	2020-05-21	3	Outdoor	1h	Aedes albopictus	F	0	2	NA
0.05	1	S9	DNT	Deciduous forest	Rainy	Mchouga	Roya	Kaoh Nheaek	Mondul Kiri	13.1142	106.813	219	17:00:00	18:00:00	2020-05-18	1	Outdoor	1h	Aedes albopictus	F	0	1	NA
0.05	1	S9	DNT	Deciduous forest	Rainy	Mchouga	Roya	Kaoh Nheaek	Mondul Kiri	13.1142	106.813	219	22:00:00	23:00:00	2020-05-18	1	Outdoor	1h	Aedes albopictus	F	0	1	NA
0.05	1	S9	DNT	Deciduous forest	Rainy	Mchouga	Roya	Kaoh Nheaek	Mondul Kiri	13.1142	106.813	219	15:00:00	16:00:00	2020-05-19	2	Outdoor	1h	Aedes albopictus	F	0	4	NA
0.05	1	S9	DNT	Deciduous forest	Rainy	Mchouga	Roya	Kaoh Nheaek	Mondul Kiri	13.1142	106.813	219	16:00:00	17:00:00	2020-05-19	2	Outdoor	1h	Aedes albopictus	F	0	2	NA
0.05	1	S9	DNT	Deciduous forest	Rainy	Mchouga	Roya	Kaoh Nheaek	Mondul Kiri	13.1142	106.813	219	17:00:00	18:00:00	2020-05-19	2	Outdoor	1h	Aedes albopictus	F	0	1	NA
0.05	1	S9	DNT	Deciduous forest	Rainy	Mchouga	Roya	Kaoh Nheaek	Mondul Kiri	13.1142	106.813	219	19:00:00	20:00:00	2020-05-19	2	Outdoor	1h	Aedes albopictus	M	NA	1	NA
0.05	1	S9	DNT	Deciduous forest	Rainy	Mchouga	Roya	Kaoh Nheaek	Mondul Kiri	13.1142	106.813	219	19:00:00	20:00:00	2020-05-19	2	Outdoor	1h	Aedes albopictus	F	0	1	NA
0.05	1	S9	DNT	Deciduous forest	Rainy	Mchouga	Roya	Kaoh Nheaek	Mondul Kiri	13.1142	106.813	219	21:00:00	22:00:00	2020-05-19	2	Outdoor	1h	Aedes albopictus	F	0	1	NA
0.05	1	S9	DNT	Deciduous forest	Rainy	Mchouga	Roya	Kaoh Nheaek	Mondul Kiri	13.1142	106.813	219	23:00:00	00:00:00	2020-05-20	2	Outdoor	1h	Aedes albopictus	F	0	1	NA
0.05	1	S9	DNT	Deciduous forest	Rainy	Mchouga	Roya	Kaoh Nheaek	Mondul Kiri	13.1142	106.813	219	02:00:00	03:00:00	2020-05-20	2	Outdoor	1h	Aedes albopictus	M	NA	1	NA
0.05	1	S9	DNT	Deciduous forest	Rainy	Mchouga	Roya	Kaoh Nheaek	Mondul Kiri	13.1142	106.813	219	02:00:00	03:00:00	2020-05-20	2	Outdoor	1h	Aedes albopictus	F	0	1	NA
0.05	1	S9	DNT	Deciduous forest	Rainy	Mchouga	Roya	Kaoh Nheaek	Mondul Kiri	13.1142	106.813	219	05:00:00	06:00:00	2020-05-20	2	Outdoor	1h	Aedes albopictus	F	0	1	NA
0.05	1	S9	DNT	Deciduous forest	Rainy	Mchouga	Roya	Kaoh Nheaek	Mondul Kiri	13.1142	106.813	219	09:00:00	10:00:00	2020-05-20	3	Outdoor	1h	Aedes albopictus	F	0	1	NA
0.05	1	S9	DNT	Deciduous forest	Rainy	Mchouga	Roya	Kaoh Nheaek	Mondul Kiri	13.1142	106.813	219	09:00:00	10:00:00	2020-05-20	3	Outdoor	1h	Aedes albopictus	M	NA	1	NA
0.05	1	S9	DNT	Deciduous forest	Rainy	Mchouga	Roya	Kaoh Nheaek	Mondul Kiri	13.1142	106.813	219	14:00:00	15:00:00	2020-05-20	3	Outdoor	1h	Aedes albopictus	F	0	3	NA
0.05	1	S9	DNT	Deciduous forest	Rainy	Mchouga	Roya	Kaoh Nheaek	Mondul Kiri	13.1142	106.813	219	15:00:00	16:00:00	2020-05-20	3	Outdoor	1h	Aedes albopictus	F	0	3	NA
0.05	1	S9	DNT	Deciduous forest	Rainy	Mchouga	Roya	Kaoh Nheaek	Mondul Kiri	13.1142	106.813	219	17:00:00	18:00:00	2020-05-20	3	Outdoor	1h	Aedes albopictus	M	NA	2	NA
0.05	1	S9	DNT	Deciduous forest	Rainy	Mchouga	Roya	Kaoh Nheaek	Mondul Kiri	13.1142	106.813	219	17:00:00	18:00:00	2020-05-20	3	Outdoor	1h	Aedes albopictus	F	0	1	NA
0.05	1	S9	DNT	Deciduous forest	Rainy	Mchouga	Roya	Kaoh Nheaek	Mondul Kiri	13.1142	106.813	219	18:00:00	19:00:00	2020-05-20	3	Outdoor	1h	Aedes albopictus	F	0	4	NA
0.05	1	S9	DNT	Deciduous forest	Rainy	Mchouga	Roya	Kaoh Nheaek	Mondul Kiri	13.1142	106.813	219	20:00:00	21:00:00	2020-05-20	3	Outdoor	1h	Aedes albopictus	M	NA	3	NA
0.05	1	S9	DNT	Deciduous forest	Rainy	Mchouga	Roya	Kaoh Nheaek	Mondul Kiri	13.1142	106.813	219	20:00:00	21:00:00	2020-05-20	3	Outdoor	1h	Aedes albopictus	F	0	1	NA
0.05	1	S9	DNT	Deciduous forest	Rainy	Mchouga	Roya	Kaoh Nheaek	Mondul Kiri	13.1142	106.813	219	21:00:00	22:00:00	2020-05-20	3	Outdoor	1h	Aedes albopictus	M	NA	3	NA
0.05	1	S9	DNT	Deciduous forest	Rainy	Mchouga	Roya	Kaoh Nheaek	Mondul Kiri	13.1142	106.813	219	21:00:00	22:00:00	2020-05-20	3	Outdoor	1h	Aedes albopictus	F	0	3	NA
0.05	1	S9	DNT	Deciduous forest	Rainy	Mchouga	Roya	Kaoh Nheaek	Mondul Kiri	13.1142	106.813	219	22:00:00	23:00:00	2020-05-20	3	Outdoor	1h	Aedes albopictus	M	NA	7	NA
0.05	1	S9	DNT	Deciduous forest	Rainy	Mchouga	Roya	Kaoh Nheaek	Mondul Kiri	13.1142	106.813	219	22:00:00	23:00:00	2020-05-20	3	Outdoor	1h	Aedes albopictus	F	0	3	NA
0.05	1	S9	DNT	Deciduous forest	Rainy	Mchouga	Roya	Kaoh Nheaek	Mondul Kiri	13.1142	106.813	219	23:00:00	00:00:00	2020-05-21	3	Outdoor	1h	Aedes albopictus	F	0	1	NA
0.05	1	S9	DNT	Deciduous forest	Rainy	Mchouga	Roya	Kaoh Nheaek	Mondul Kiri	13.1142	106.813	219	23:00:00	00:00:00	2020-05-21	3	Outdoor	1h	Aedes albopictus	M	NA	1	NA
0.05	1	S9	DNT	Deciduous forest	Rainy	Mchouga	Roya	Kaoh Nheaek	Mondul Kiri	13.1142	106.813	219	00:00:00	01:00:00	2020-05-21	3	Outdoor	1h	Aedes albopictus	F	0	3	NA
0.05	1	S9	DNT	Deciduous forest	Rainy	Mchouga	Roya	Kaoh Nheaek	Mondul Kiri	13.1142	106.813	219	00:00:00	01:00:00	2020-05-21	3	Outdoor	1h	Aedes albopictus	M	NA	1	NA
0.05	1	S9	DNT	Deciduous forest	Rainy	Mchouga	Roya	Kaoh Nheaek	Mondul Kiri	13.1142	106.813	219	02:00:00	03:00:00	2020-05-21	3	Outdoor	1h	Aedes albopictus	M	NA	2	NA
0.05	1	S9	DNT	Deciduous forest	Rainy	Mchouga	Roya	Kaoh Nheaek	Mondul Kiri	13.1142	106.813	219	02:00:00	03:00:00	2020-05-21	3	Outdoor	1h	Aedes albopictus	F	0	1	NA
0.05	1	S9	DNT	Deciduous forest	Rainy	Mchouga	Roya	Kaoh Nheaek	Mondul Kiri	13.1142	106.813	219	03:00:00	04:00:00	2020-05-21	3	Outdoor	1h	Aedes albopictus	F	0	4	NA
0.05	1	S9	DNT	Deciduous forest	Rainy	Mchouga	Roya	Kaoh Nheaek	Mondul Kiri	13.1142	106.813	219	03:00:00	04:00:00	2020-05-21	3	Outdoor	1h	Aedes albopictus	M	NA	1	NA
0.05	1	S9	DNT	Deciduous forest	Rainy	Mchouga	Roya	Kaoh Nheaek	Mondul Kiri	13.1142	106.813	219	04:00:00	05:00:00	2020-05-21	3	Outdoor	1h	Aedes albopictus	F	0	2	NA
0.05	1	S9	DNT	Deciduous forest	Rainy	Mchouga	Roya	Kaoh Nheaek	Mondul Kiri	13.1142	106.813	219	05:00:00	06:00:00	2020-05-21	3	Outdoor	1h	Aedes albopictus	M	NA	3	NA
0.05	1	S9	DNT	Deciduous forest	Rainy	Mchouga	Roya	Kaoh Nheaek	Mondul Kiri	13.1142	106.813	219	05:00:00	06:00:00	2020-05-21	3	Outdoor	1h	Aedes albopictus	F	0	1	NA
0.05	1	S9	DNT	Deciduous forest	Rainy	Mchouga	Roya	Kaoh Nheaek	Mondul Kiri	13.1142	106.813	219	07:00:00	08:00:00	2020-05-21	3	Outdoor	1h	Aedes albopictus	M	NA	2	NA
0.05	1	S10	DNT	Deciduous forest	Rainy	Maemoum	Roya	Kaoh Nheaek	Mondul Kiri	13.0957	106.745	175	09:00:00	10:00:00	2020-05-18	1	Outdoor	1h	Aedes albopictus	F	0	1	NA
0.05	1	S10	DNT	Deciduous forest	Rainy	Maemoum	Roya	Kaoh Nheaek	Mondul Kiri	13.0957	106.745	175	10:00:00	11:00:00	2020-05-18	1	Outdoor	1h	Aedes albopictus	M	NA	1	NA
0.05	1	S10	DNT	Deciduous forest	Rainy	Maemoum	Roya	Kaoh Nheaek	Mondul Kiri	13.0957	106.745	175	12:00:00	13:00:00	2020-05-18	1	Outdoor	1h	Aedes albopictus	F	0	1	NA
0.05	1	S10	DNT	Deciduous forest	Rainy	Maemoum	Roya	Kaoh Nheaek	Mondul Kiri	13.0957	106.745	175	14:00:00	15:00:00	2020-05-18	1	Outdoor	1h	Aedes albopictus	M	NA	1	NA
0.05	1	S10	DNT	Deciduous forest	Rainy	Maemoum	Roya	Kaoh Nheaek	Mondul Kiri	13.0957	106.745	175	15:00:00	16:00:00	2020-05-18	1	Outdoor	1h	Aedes albopictus	M	NA	1	NA
0.05	1	S10	DNT	Deciduous forest	Rainy	Maemoum	Roya	Kaoh Nheaek	Mondul Kiri	13.0957	106.745	175	16:00:00	17:00:00	2020-05-18	1	Outdoor	1h	Aedes albopictus	F	0	1	NA
0.05	1	S10	DNT	Deciduous forest	Rainy	Maemoum	Roya	Kaoh Nheaek	Mondul Kiri	13.0957	106.745	175	18:00:00	19:00:00	2020-05-18	1	Outdoor	1h	Aedes albopictus	F	1	1	NA
0.05	1	S10	DNT	Deciduous forest	Rainy	Maemoum	Roya	Kaoh Nheaek	Mondul Kiri	13.0957	106.745	175	20:00:00	21:00:00	2020-05-18	1	Outdoor	1h	Aedes albopictus	M	NA	1	NA
0.05	1	S10	DNT	Deciduous forest	Rainy	Maemoum	Roya	Kaoh Nheaek	Mondul Kiri	13.0957	106.745	175	22:00:00	23:00:00	2020-05-18	1	Outdoor	1h	Aedes albopictus	M	NA	1	NA
0.05	1	S10	DNT	Deciduous forest	Rainy	Maemoum	Roya	Kaoh Nheaek	Mondul Kiri	13.0957	106.745	175	05:00:00	06:00:00	2020-05-19	1	Outdoor	1h	Aedes albopictus	M	NA	1	NA
0.05	1	S10	DNT	Deciduous forest	Rainy	Maemoum	Roya	Kaoh Nheaek	Mondul Kiri	13.0957	106.745	175	06:00:00	07:00:00	2020-05-19	1	Outdoor	1h	Aedes albopictus	F	0	1	NA
0.05	1	S10	DNT	Deciduous forest	Rainy	Maemoum	Roya	Kaoh Nheaek	Mondul Kiri	13.0957	106.745	175	07:00:00	08:00:00	2020-05-19	1	Outdoor	1h	Aedes albopictus	F	1	1	NA
0.05	1	S10	DNT	Deciduous forest	Rainy	Maemoum	Roya	Kaoh Nheaek	Mondul Kiri	13.0957	106.745	175	08:00:00	09:00:00	2020-05-19	1	Outdoor	1h	Aedes albopictus	M	NA	1	NA
0.05	1	S10	DNT	Deciduous forest	Rainy	Maemoum	Roya	Kaoh Nheaek	Mondul Kiri	13.0957	106.745	175	09:00:00	10:00:00	2020-05-19	2	Outdoor	1h	Aedes albopictus	M	NA	1	NA
0.05	1	S10	DNT	Deciduous forest	Rainy	Maemoum	Roya	Kaoh Nheaek	Mondul Kiri	13.0957	106.745	175	10:00:00	11:00:00	2020-05-19	2	Outdoor	1h	Aedes albopictus	F	0	1	NA
0.05	1	S10	DNT	Deciduous forest	Rainy	Maemoum	Roya	Kaoh Nheaek	Mondul Kiri	13.0957	106.745	175	11:00:00	12:00:00	2020-05-19	2	Outdoor	1h	Aedes albopictus	F	0	1	NA
0.05	1	S10	DNT	Deciduous forest	Rainy	Maemoum	Roya	Kaoh Nheaek	Mondul Kiri	13.0957	106.745	175	12:00:00	13:00:00	2020-05-19	2	Outdoor	1h	Aedes albopictus	F	0	1	NA
0.05	1	S10	DNT	Deciduous forest	Rainy	Maemoum	Roya	Kaoh Nheaek	Mondul Kiri	13.0957	106.745	175	13:00:00	14:00:00	2020-05-19	2	Outdoor	1h	Aedes albopictus	M	NA	1	NA
0.05	1	S10	DNT	Deciduous forest	Rainy	Maemoum	Roya	Kaoh Nheaek	Mondul Kiri	13.0957	106.745	175	13:00:00	14:00:00	2020-05-19	2	Outdoor	1h	Aedes albopictus	F	0	1	NA
0.05	1	S10	DNT	Deciduous forest	Rainy	Maemoum	Roya	Kaoh Nheaek	Mondul Kiri	13.0957	106.745	175	14:00:00	15:00:00	2020-05-19	2	Outdoor	1h	Aedes albopictus	M	NA	1	NA
0.05	1	S10	DNT	Deciduous forest	Rainy	Maemoum	Roya	Kaoh Nheaek	Mondul Kiri	13.0957	106.745	175	15:00:00	16:00:00	2020-05-19	2	Outdoor	1h	Aedes albopictus	F	0	1	NA
0.05	1	S10	DNT	Deciduous forest	Rainy	Maemoum	Roya	Kaoh Nheaek	Mondul Kiri	13.0957	106.745	175	17:00:00	18:00:00	2020-05-19	2	Outdoor	1h	Aedes albopictus	M	NA	2	NA
0.05	1	S10	DNT	Deciduous forest	Rainy	Maemoum	Roya	Kaoh Nheaek	Mondul Kiri	13.0957	106.745	175	18:00:00	19:00:00	2020-05-19	2	Outdoor	1h	Aedes albopictus	M	NA	2	NA
0.05	1	S10	DNT	Deciduous forest	Rainy	Maemoum	Roya	Kaoh Nheaek	Mondul Kiri	13.0957	106.745	175	20:00:00	21:00:00	2020-05-19	2	Outdoor	1h	Aedes albopictus	M	NA	1	NA
0.05	1	S10	DNT	Deciduous forest	Rainy	Maemoum	Roya	Kaoh Nheaek	Mondul Kiri	13.0957	106.745	175	20:00:00	21:00:00	2020-05-19	2	Outdoor	1h	Aedes albopictus	F	0	1	NA
0.05	1	S10	DNT	Deciduous forest	Rainy	Maemoum	Roya	Kaoh Nheaek	Mondul Kiri	13.0957	106.745	175	21:00:00	22:00:00	2020-05-19	2	Outdoor	1h	Aedes albopictus	F	0	1	NA
0.05	1	S10	DNT	Deciduous forest	Rainy	Maemoum	Roya	Kaoh Nheaek	Mondul Kiri	13.0957	106.745	175	22:00:00	23:00:00	2020-05-19	2	Outdoor	1h	Aedes albopictus	F	0	1	NA
0.05	1	S10	DNT	Deciduous forest	Rainy	Maemoum	Roya	Kaoh Nheaek	Mondul Kiri	13.0957	106.745	175	23:00:00	00:00:00	2020-05-20	2	Outdoor	1h	Aedes albopictus	F	0	1	NA
0.05	1	S10	DNT	Deciduous forest	Rainy	Maemoum	Roya	Kaoh Nheaek	Mondul Kiri	13.0957	106.745	175	00:00:00	01:00:00	2020-05-20	2	Outdoor	1h	Aedes albopictus	F	0	1	NA
0.05	1	S10	DNT	Deciduous forest	Rainy	Maemoum	Roya	Kaoh Nheaek	Mondul Kiri	13.0957	106.745	175	02:00:00	03:00:00	2020-05-20	2	Outdoor	1h	Aedes albopictus	F	0	1	NA
0.05	1	S10	DNT	Deciduous forest	Rainy	Maemoum	Roya	Kaoh Nheaek	Mondul Kiri	13.0957	106.745	175	03:00:00	04:00:00	2020-05-20	2	Outdoor	1h	Aedes albopictus	F	0	1	NA
0.05	1	S10	DNT	Deciduous forest	Rainy	Maemoum	Roya	Kaoh Nheaek	Mondul Kiri	13.0957	106.745	175	04:00:00	05:00:00	2020-05-20	2	Outdoor	1h	Aedes albopictus	F	0	1	NA
0.05	1	S10	DNT	Deciduous forest	Rainy	Maemoum	Roya	Kaoh Nheaek	Mondul Kiri	13.0957	106.745	175	05:00:00	06:00:00	2020-05-20	2	Outdoor	1h	Aedes albopictus	F	0	2	NA
0.05	1	S10	DNT	Deciduous forest	Rainy	Maemoum	Roya	Kaoh Nheaek	Mondul Kiri	13.0957	106.745	175	05:00:00	06:00:00	2020-05-20	2	Outdoor	1h	Aedes albopictus	M	NA	1	NA
0.05	1	S10	DNT	Deciduous forest	Rainy	Maemoum	Roya	Kaoh Nheaek	Mondul Kiri	13.0957	106.745	175	06:00:00	07:00:00	2020-05-20	2	Outdoor	1h	Aedes albopictus	F	0	2	NA
0.05	1	S10	DNT	Deciduous forest	Rainy	Maemoum	Roya	Kaoh Nheaek	Mondul Kiri	13.0957	106.745	175	07:00:00	08:00:00	2020-05-20	2	Outdoor	1h	Aedes albopictus	F	0	3	NA
0.05	1	S10	DNT	Deciduous forest	Rainy	Maemoum	Roya	Kaoh Nheaek	Mondul Kiri	13.0957	106.745	175	08:00:00	09:00:00	2020-05-20	2	Outdoor	1h	Aedes albopictus	F	0	4	NA
0.05	1	S10	DNT	Deciduous forest	Rainy	Maemoum	Roya	Kaoh Nheaek	Mondul Kiri	13.0957	106.745	175	08:00:00	09:00:00	2020-05-20	2	Outdoor	1h	Aedes albopictus	F	1	2	NA
0.05	1	S10	DNT	Deciduous forest	Rainy	Maemoum	Roya	Kaoh Nheaek	Mondul Kiri	13.0957	106.745	175	09:00:00	10:00:00	2020-05-20	3	Outdoor	1h	Aedes albopictus	F	0	2	NA
0.05	1	S10	DNT	Deciduous forest	Rainy	Maemoum	Roya	Kaoh Nheaek	Mondul Kiri	13.0957	106.745	175	14:00:00	15:00:00	2020-05-20	3	Outdoor	1h	Aedes albopictus	F	0	4	NA
0.05	1	S10	DNT	Deciduous forest	Rainy	Maemoum	Roya	Kaoh Nheaek	Mondul Kiri	13.0957	106.745	175	20:00:00	21:00:00	2020-05-20	3	Outdoor	1h	Aedes albopictus	M	NA	2	NA
0.05	1	S10	DNT	Deciduous forest	Rainy	Maemoum	Roya	Kaoh Nheaek	Mondul Kiri	13.0957	106.745	175	20:00:00	21:00:00	2020-05-20	3	Outdoor	1h	Aedes albopictus	F	0	3	NA
0.05	1	S10	DNT	Deciduous forest	Rainy	Maemoum	Roya	Kaoh Nheaek	Mondul Kiri	13.0957	106.745	175	21:00:00	22:00:00	2020-05-20	3	Outdoor	1h	Aedes albopictus	M	NA	2	NA
0.05	1	S10	DNT	Deciduous forest	Rainy	Maemoum	Roya	Kaoh Nheaek	Mondul Kiri	13.0957	106.745	175	02:00:00	03:00:00	2020-05-21	3	Outdoor	1h	Aedes albopictus	F	0	4	NA
0.05	1	S10	DNT	Deciduous forest	Rainy	Maemoum	Roya	Kaoh Nheaek	Mondul Kiri	13.0957	106.745	175	02:00:00	03:00:00	2020-05-21	3	Outdoor	1h	Aedes albopictus	M	NA	1	NA
0.05	1	S10	DNT	Deciduous forest	Rainy	Maemoum	Roya	Kaoh Nheaek	Mondul Kiri	13.0957	106.745	175	06:00:00	07:00:00	2020-05-21	3	Outdoor	1h	Aedes albopictus	M	NA	5	NA
0.05	1	S10	DNT	Deciduous forest	Rainy	Maemoum	Roya	Kaoh Nheaek	Mondul Kiri	13.0957	106.745	175	06:00:00	07:00:00	2020-05-21	3	Outdoor	1h	Aedes albopictus	F	0	2	NA
0.05	1	S15B	DNT	Deciduous forest	Rainy	Maemoum	Roya	Kaoh Nheaek	Mondul Kiri	13.1375	106.707	160	13:00:00	14:00:00	2020-05-20	3	Outdoor	1h	Aedes albopictus	F	0	1	NA
0.05	1	S15B	DNT	Deciduous forest	Rainy	Maemoum	Roya	Kaoh Nheaek	Mondul Kiri	13.1375	106.707	160	16:00:00	17:00:00	2020-05-20	3	Outdoor	1h	Aedes albopictus	M	NA	1	NA
0.05	1	S15B	DNT	Deciduous forest	Rainy	Maemoum	Roya	Kaoh Nheaek	Mondul Kiri	13.1375	106.707	160	17:00:00	18:00:00	2020-05-20	3	Outdoor	1h	Aedes albopictus	M	NA	1	NA
0.05	1	S15B	DNT	Deciduous forest	Rainy	Maemoum	Roya	Kaoh Nheaek	Mondul Kiri	13.1375	106.707	160	18:00:00	19:00:00	2020-05-20	3	Outdoor	1h	Aedes albopictus	F	0	1	NA
0.05	1	S15B	DNT	Deciduous forest	Rainy	Maemoum	Roya	Kaoh Nheaek	Mondul Kiri	13.1375	106.707	160	19:00:00	20:00:00	2020-05-20	3	Outdoor	1h	Aedes albopictus	F	0	3	NA
0.05	1	S15B	DNT	Deciduous forest	Rainy	Maemoum	Roya	Kaoh Nheaek	Mondul Kiri	13.1375	106.707	160	20:00:00	21:00:00	2020-05-20	3	Outdoor	1h	Aedes albopictus	F	0	1	NA
0.05	1	S15B	DNT	Deciduous forest	Rainy	Maemoum	Roya	Kaoh Nheaek	Mondul Kiri	13.1375	106.707	160	23:00:00	00:00:00	2020-05-21	3	Outdoor	1h	Aedes albopictus	M	NA	1	NA
0.05	1	S15B	DNT	Deciduous forest	Rainy	Maemoum	Roya	Kaoh Nheaek	Mondul Kiri	13.1375	106.707	160	00:00:00	01:00:00	2020-05-21	3	Outdoor	1h	Aedes albopictus	M	NA	1	NA
0.05	1	S15B	DNT	Deciduous forest	Rainy	Maemoum	Roya	Kaoh Nheaek	Mondul Kiri	13.1375	106.707	160	01:00:00	02:00:00	2020-05-21	3	Outdoor	1h	Aedes albopictus	M	NA	1	NA
0.05	1	S22	DNT	Deciduous forest	Rainy	Maemoum	Roya	Kaoh Nheaek	Mondul Kiri	13.0519	106.675	176	12:00:00	13:00:00	2020-05-18	1	Outdoor	1h	Aedes albopictus	F	0	1	NA
0.05	1	S22	DNT	Deciduous forest	Rainy	Maemoum	Roya	Kaoh Nheaek	Mondul Kiri	13.0519	106.675	176	14:00:00	15:00:00	2020-05-18	1	Outdoor	1h	Aedes albopictus	F	0	3	NA
0.05	1	S22	DNT	Deciduous forest	Rainy	Maemoum	Roya	Kaoh Nheaek	Mondul Kiri	13.0519	106.675	176	15:00:00	16:00:00	2020-05-18	1	Outdoor	1h	Aedes albopictus	F	0	2	NA
0.05	1	S22	DNT	Deciduous forest	Rainy	Maemoum	Roya	Kaoh Nheaek	Mondul Kiri	13.0519	106.675	176	17:00:00	18:00:00	2020-05-18	1	Outdoor	1h	Aedes albopictus	F	0	3	NA
0.05	1	S22	DNT	Deciduous forest	Rainy	Maemoum	Roya	Kaoh Nheaek	Mondul Kiri	13.0519	106.675	176	18:00:00	19:00:00	2020-05-18	1	Outdoor	1h	Aedes albopictus	F	0	6	NA
0.05	1	S22	DNT	Deciduous forest	Rainy	Maemoum	Roya	Kaoh Nheaek	Mondul Kiri	13.0519	106.675	176	19:00:00	20:00:00	2020-05-18	1	Outdoor	1h	Aedes albopictus	F	0	2	NA
0.05	1	S22	DNT	Deciduous forest	Rainy	Maemoum	Roya	Kaoh Nheaek	Mondul Kiri	13.0519	106.675	176	20:00:00	21:00:00	2020-05-18	1	Outdoor	1h	Aedes albopictus	F	0	1	NA
0.05	1	S22	DNT	Deciduous forest	Rainy	Maemoum	Roya	Kaoh Nheaek	Mondul Kiri	13.0519	106.675	176	21:00:00	22:00:00	2020-05-18	1	Outdoor	1h	Aedes albopictus	F	0	1	NA
0.05	1	S22	DNT	Deciduous forest	Rainy	Maemoum	Roya	Kaoh Nheaek	Mondul Kiri	13.0519	106.675	176	22:00:00	23:00:00	2020-05-18	1	Outdoor	1h	Aedes albopictus	F	0	1	NA
0.05	1	S22	DNT	Deciduous forest	Rainy	Maemoum	Roya	Kaoh Nheaek	Mondul Kiri	13.0519	106.675	176	00:00:00	01:00:00	2020-05-19	1	Outdoor	1h	Aedes albopictus	F	0	1	NA
0.05	1	S22	DNT	Deciduous forest	Rainy	Maemoum	Roya	Kaoh Nheaek	Mondul Kiri	13.0519	106.675	176	01:00:00	02:00:00	2020-05-19	1	Outdoor	1h	Aedes albopictus	F	0	1	NA
0.05	1	S22	DNT	Deciduous forest	Rainy	Maemoum	Roya	Kaoh Nheaek	Mondul Kiri	13.0519	106.675	176	02:00:00	03:00:00	2020-05-19	1	Outdoor	1h	Aedes albopictus	F	0	2	NA
0.05	1	S22	DNT	Deciduous forest	Rainy	Maemoum	Roya	Kaoh Nheaek	Mondul Kiri	13.0519	106.675	176	03:00:00	04:00:00	2020-05-19	1	Outdoor	1h	Aedes albopictus	F	0	4	NA
0.05	1	S22	DNT	Deciduous forest	Rainy	Maemoum	Roya	Kaoh Nheaek	Mondul Kiri	13.0519	106.675	176	04:00:00	05:00:00	2020-05-19	1	Outdoor	1h	Aedes albopictus	F	0	1	NA
0.05	1	S22	DNT	Deciduous forest	Rainy	Maemoum	Roya	Kaoh Nheaek	Mondul Kiri	13.0519	106.675	176	05:00:00	06:00:00	2020-05-19	1	Outdoor	1h	Aedes albopictus	F	0	4	NA
0.05	1	S22	DNT	Deciduous forest	Rainy	Maemoum	Roya	Kaoh Nheaek	Mondul Kiri	13.0519	106.675	176	06:00:00	07:00:00	2020-05-19	1	Outdoor	1h	Aedes albopictus	M	NA	1	NA
0.05	1	S22	DNT	Deciduous forest	Rainy	Maemoum	Roya	Kaoh Nheaek	Mondul Kiri	13.0519	106.675	176	06:00:00	07:00:00	2020-05-19	1	Outdoor	1h	Aedes albopictus	F	0	4	NA
0.05	1	S22	DNT	Deciduous forest	Rainy	Maemoum	Roya	Kaoh Nheaek	Mondul Kiri	13.0519	106.675	176	08:00:00	09:00:00	2020-05-19	2	Outdoor	1h	Aedes albopictus	F	0	3	NA
0.05	1	S22	DNT	Deciduous forest	Rainy	Maemoum	Roya	Kaoh Nheaek	Mondul Kiri	13.0519	106.675	176	09:00:00	10:00:00	2020-05-19	2	Outdoor	1h	Aedes albopictus	M	NA	2	NA
0.05	1	S22	DNT	Deciduous forest	Rainy	Maemoum	Roya	Kaoh Nheaek	Mondul Kiri	13.0519	106.675	176	09:00:00	10:00:00	2020-05-19	2	Outdoor	1h	Aedes albopictus	F	0	3	NA
0.05	1	S22	DNT	Deciduous forest	Rainy	Maemoum	Roya	Kaoh Nheaek	Mondul Kiri	13.0519	106.675	176	10:00:00	11:00:00	2020-05-19	2	Outdoor	1h	Aedes albopictus	F	0	1	NA
0.05	1	S22	DNT	Deciduous forest	Rainy	Maemoum	Roya	Kaoh Nheaek	Mondul Kiri	13.0519	106.675	176	10:00:00	11:00:00	2020-05-19	2	Outdoor	1h	Aedes albopictus	M	NA	1	NA
0.05	1	S22	DNT	Deciduous forest	Rainy	Maemoum	Roya	Kaoh Nheaek	Mondul Kiri	13.0519	106.675	176	11:00:00	12:00:00	2020-05-19	2	Outdoor	1h	Aedes albopictus	F	0	5	NA
0.05	1	S22	DNT	Deciduous forest	Rainy	Maemoum	Roya	Kaoh Nheaek	Mondul Kiri	13.0519	106.675	176	12:00:00	13:00:00	2020-05-19	2	Outdoor	1h	Aedes albopictus	F	0	5	NA
0.05	1	S22	DNT	Deciduous forest	Rainy	Maemoum	Roya	Kaoh Nheaek	Mondul Kiri	13.0519	106.675	176	12:00:00	13:00:00	2020-05-19	2	Outdoor	1h	Aedes albopictus	F	0	4	NA
0.05	1	S22	DNT	Deciduous forest	Rainy	Maemoum	Roya	Kaoh Nheaek	Mondul Kiri	13.0519	106.675	176	14:00:00	15:00:00	2020-05-19	2	Outdoor	1h	Aedes albopictus	F	0	8	NA
0.05	1	S22	DNT	Deciduous forest	Rainy	Maemoum	Roya	Kaoh Nheaek	Mondul Kiri	13.0519	106.675	176	15:00:00	16:00:00	2020-05-19	2	Outdoor	1h	Aedes albopictus	F	0	12	NA
0.05	1	S22	DNT	Deciduous forest	Rainy	Maemoum	Roya	Kaoh Nheaek	Mondul Kiri	13.0519	106.675	176	16:00:00	17:00:00	2020-05-19	2	Outdoor	1h	Aedes albopictus	F	0	4	NA
0.05	1	S22	DNT	Deciduous forest	Rainy	Maemoum	Roya	Kaoh Nheaek	Mondul Kiri	13.0519	106.675	176	16:00:00	17:00:00	2020-05-19	2	Outdoor	1h	Aedes albopictus	M	NA	1	NA
0.05	1	S22	DNT	Deciduous forest	Rainy	Maemoum	Roya	Kaoh Nheaek	Mondul Kiri	13.0519	106.675	176	17:00:00	18:00:00	2020-05-19	2	Outdoor	1h	Aedes albopictus	F	0	6	NA
0.05	1	S22	DNT	Deciduous forest	Rainy	Maemoum	Roya	Kaoh Nheaek	Mondul Kiri	13.0519	106.675	176	18:00:00	19:00:00	2020-05-19	2	Outdoor	1h	Aedes albopictus	F	0	2	NA
0.05	1	S22	DNT	Deciduous forest	Rainy	Maemoum	Roya	Kaoh Nheaek	Mondul Kiri	13.0519	106.675	176	19:00:00	20:00:00	2020-05-19	2	Outdoor	1h	Aedes albopictus	F	0	2	NA
0.05	1	S22	DNT	Deciduous forest	Rainy	Maemoum	Roya	Kaoh Nheaek	Mondul Kiri	13.0519	106.675	176	20:00:00	21:00:00	2020-05-19	2	Outdoor	1h	Aedes albopictus	F	0	1	NA
0.05	1	S22	DNT	Deciduous forest	Rainy	Maemoum	Roya	Kaoh Nheaek	Mondul Kiri	13.0519	106.675	176	21:00:00	22:00:00	2020-05-19	2	Outdoor	1h	Aedes albopictus	F	0	2	NA
0.05	1	S22	DNT	Deciduous forest	Rainy	Maemoum	Roya	Kaoh Nheaek	Mondul Kiri	13.0519	106.675	176	00:00:00	01:00:00	2020-05-20	2	Outdoor	1h	Aedes albopictus	F	0	2	NA
0.05	1	S22	DNT	Deciduous forest	Rainy	Maemoum	Roya	Kaoh Nheaek	Mondul Kiri	13.0519	106.675	176	01:00:00	02:00:00	2020-05-20	2	Outdoor	1h	Aedes albopictus	F	0	1	NA
0.05	1	S22	DNT	Deciduous forest	Rainy	Maemoum	Roya	Kaoh Nheaek	Mondul Kiri	13.0519	106.675	176	02:00:00	03:00:00	2020-05-20	2	Outdoor	1h	Aedes albopictus	F	0	2	NA
0.05	1	S22	DNT	Deciduous forest	Rainy	Maemoum	Roya	Kaoh Nheaek	Mondul Kiri	13.0519	106.675	176	03:00:00	04:00:00	2020-05-20	2	Outdoor	1h	Aedes albopictus	F	0	2	NA
0.05	1	S22	DNT	Deciduous forest	Rainy	Maemoum	Roya	Kaoh Nheaek	Mondul Kiri	13.0519	106.675	176	05:00:00	06:00:00	2020-05-20	2	Outdoor	1h	Aedes albopictus	M	NA	2	NA
0.05	1	S22	DNT	Deciduous forest	Rainy	Maemoum	Roya	Kaoh Nheaek	Mondul Kiri	13.0519	106.675	176	06:00:00	07:00:00	2020-05-20	2	Outdoor	1h	Aedes albopictus	F	0	2	NA
0.05	1	S22	DNT	Deciduous forest	Rainy	Maemoum	Roya	Kaoh Nheaek	Mondul Kiri	13.0519	106.675	176	06:00:00	07:00:00	2020-05-20	2	Outdoor	1h	Aedes albopictus	M	NA	2	NA
0.05	1	S22	DNT	Deciduous forest	Rainy	Maemoum	Roya	Kaoh Nheaek	Mondul Kiri	13.0519	106.675	176	08:00:00	09:00:00	2020-05-20	3	Outdoor	1h	Aedes albopictus	F	0	3	NA
0.05	1	S22	DNT	Deciduous forest	Rainy	Maemoum	Roya	Kaoh Nheaek	Mondul Kiri	13.0519	106.675	176	09:00:00	10:00:00	2020-05-20	3	Outdoor	1h	Aedes albopictus	F	0	1	NA
0.05	1	S22	DNT	Deciduous forest	Rainy	Maemoum	Roya	Kaoh Nheaek	Mondul Kiri	13.0519	106.675	176	10:00:00	11:00:00	2020-05-20	3	Outdoor	1h	Aedes albopictus	M	NA	1	NA
0.05	1	S22	DNT	Deciduous forest	Rainy	Maemoum	Roya	Kaoh Nheaek	Mondul Kiri	13.0519	106.675	176	10:00:00	11:00:00	2020-05-20	3	Outdoor	1h	Aedes albopictus	F	0	1	NA
0.05	1	S22	DNT	Deciduous forest	Rainy	Maemoum	Roya	Kaoh Nheaek	Mondul Kiri	13.0519	106.675	176	12:00:00	13:00:00	2020-05-20	3	Outdoor	1h	Aedes albopictus	M	NA	2	NA
0.05	1	S22	DNT	Deciduous forest	Rainy	Maemoum	Roya	Kaoh Nheaek	Mondul Kiri	13.0519	106.675	176	12:00:00	13:00:00	2020-05-20	3	Outdoor	1h	Aedes albopictus	F	0	5	NA
0.05	1	S22	DNT	Deciduous forest	Rainy	Maemoum	Roya	Kaoh Nheaek	Mondul Kiri	13.0519	106.675	176	13:00:00	14:00:00	2020-05-20	3	Outdoor	1h	Aedes albopictus	F	0	4	NA
0.05	1	S22	DNT	Deciduous forest	Rainy	Maemoum	Roya	Kaoh Nheaek	Mondul Kiri	13.0519	106.675	176	14:00:00	15:00:00	2020-05-20	3	Outdoor	1h	Aedes albopictus	F	0	7	NA
0.05	1	S22	DNT	Deciduous forest	Rainy	Maemoum	Roya	Kaoh Nheaek	Mondul Kiri	13.0519	106.675	176	15:00:00	16:00:00	2020-05-20	3	Outdoor	1h	Aedes albopictus	M	NA	1	NA
0.05	1	S22	DNT	Deciduous forest	Rainy	Maemoum	Roya	Kaoh Nheaek	Mondul Kiri	13.0519	106.675	176	15:00:00	16:00:00	2020-05-20	3	Outdoor	1h	Aedes albopictus	F	0	4	NA
0.05	1	S22	DNT	Deciduous forest	Rainy	Maemoum	Roya	Kaoh Nheaek	Mondul Kiri	13.0519	106.675	176	16:00:00	17:00:00	2020-05-20	3	Outdoor	1h	Aedes albopictus	F	0	5	NA
0.05	1	S22	DNT	Deciduous forest	Rainy	Maemoum	Roya	Kaoh Nheaek	Mondul Kiri	13.0519	106.675	176	16:00:00	17:00:00	2020-05-20	3	Outdoor	1h	Aedes albopictus	M	NA	1	NA
0.05	1	S22	DNT	Deciduous forest	Rainy	Maemoum	Roya	Kaoh Nheaek	Mondul Kiri	13.0519	106.675	176	17:00:00	18:00:00	2020-05-20	3	Outdoor	1h	Aedes albopictus	M	NA	1	NA
0.05	1	S22	DNT	Deciduous forest	Rainy	Maemoum	Roya	Kaoh Nheaek	Mondul Kiri	13.0519	106.675	176	17:00:00	18:00:00	2020-05-20	3	Outdoor	1h	Aedes albopictus	F	0	6	NA
0.05	1	S22	DNT	Deciduous forest	Rainy	Maemoum	Roya	Kaoh Nheaek	Mondul Kiri	13.0519	106.675	176	18:00:00	19:00:00	2020-05-20	3	Outdoor	1h	Aedes albopictus	F	0	7	NA
0.05	1	S22	DNT	Deciduous forest	Rainy	Maemoum	Roya	Kaoh Nheaek	Mondul Kiri	13.0519	106.675	176	21:00:00	22:00:00	2020-05-20	3	Outdoor	1h	Aedes albopictus	F	0	3	NA
0.05	1	S22	DNT	Deciduous forest	Rainy	Maemoum	Roya	Kaoh Nheaek	Mondul Kiri	13.0519	106.675	176	22:00:00	23:00:00	2020-05-20	3	Outdoor	1h	Aedes albopictus	F	0	5	NA
0.05	1	S22	DNT	Deciduous forest	Rainy	Maemoum	Roya	Kaoh Nheaek	Mondul Kiri	13.0519	106.675	176	00:00:00	01:00:00	2020-05-21	3	Outdoor	1h	Aedes albopictus	M	NA	1	NA
0.05	1	S22	DNT	Deciduous forest	Rainy	Maemoum	Roya	Kaoh Nheaek	Mondul Kiri	13.0519	106.675	176	00:00:00	01:00:00	2020-05-21	3	Outdoor	1h	Aedes albopictus	F	0	2	NA
0.05	1	S22	DNT	Deciduous forest	Rainy	Maemoum	Roya	Kaoh Nheaek	Mondul Kiri	13.0519	106.675	176	02:00:00	03:00:00	2020-05-21	3	Outdoor	1h	Aedes albopictus	F	0	1	NA
0.05	1	S22	DNT	Deciduous forest	Rainy	Maemoum	Roya	Kaoh Nheaek	Mondul Kiri	13.0519	106.675	176	02:00:00	03:00:00	2020-05-21	3	Outdoor	1h	Aedes albopictus	M	NA	1	NA
0.05	1	S22	DNT	Deciduous forest	Rainy	Maemoum	Roya	Kaoh Nheaek	Mondul Kiri	13.0519	106.675	176	03:00:00	04:00:00	2020-05-21	3	Outdoor	1h	Aedes albopictus	M	NA	2	NA
0.05	1	S22	DNT	Deciduous forest	Rainy	Maemoum	Roya	Kaoh Nheaek	Mondul Kiri	13.0519	106.675	176	04:00:00	05:00:00	2020-05-21	3	Outdoor	1h	Aedes albopictus	M	NA	2	NA
0.05	1	S22	DNT	Deciduous forest	Rainy	Maemoum	Roya	Kaoh Nheaek	Mondul Kiri	13.0519	106.675	176	05:00:00	06:00:00	2020-05-21	3	Outdoor	1h	Aedes albopictus	F	0	3	NA
0.05	1	S24	DNT	Deciduous forest	Rainy	Maemoum	Roya	Kaoh Nheaek	Mondul Kiri	13.0377	106.551	105	09:00:00	10:00:00	2020-05-18	1	Outdoor	1h	Aedes albopictus	M	NA	1	NA
0.05	1	S24	DNT	Deciduous forest	Rainy	Maemoum	Roya	Kaoh Nheaek	Mondul Kiri	13.0377	106.551	105	17:00:00	18:00:00	2020-05-18	1	Outdoor	1h	Aedes albopictus	F	0	1	NA
0.05	1	S24	DNT	Deciduous forest	Rainy	Maemoum	Roya	Kaoh Nheaek	Mondul Kiri	13.0377	106.551	105	06:00:00	07:00:00	2020-05-19	2	Outdoor	1h	Aedes albopictus	F	0	2	NA
0.05	1	S24	DNT	Deciduous forest	Rainy	Maemoum	Roya	Kaoh Nheaek	Mondul Kiri	13.0377	106.551	105	05:00:00	06:00:00	2020-05-20	2	Outdoor	1h	Aedes albopictus	F	0	2	NA
0.05	1	S24	DNT	Deciduous forest	Rainy	Maemoum	Roya	Kaoh Nheaek	Mondul Kiri	13.0377	106.551	105	17:00:00	18:00:00	2020-05-20	3	Outdoor	1h	Aedes albopictus	F	0	1	NA
0.05	1	S26	DNT	Deciduous forest	Rainy	Maemoum	Roya	Kaoh Nheaek	Mondul Kiri	13.0445	106.498	103	00:00:00	01:00:00	2020-05-19	1	Outdoor	1h	Aedes albopictus	F	0	1	NA
0.05	1	S26	DNT	Deciduous forest	Rainy	Maemoum	Roya	Kaoh Nheaek	Mondul Kiri	13.0445	106.498	103	20:00:00	21:00:00	2020-05-19	2	Outdoor	1h	Aedes albopictus	F	0	1	NA
0.05	1	S31	DNT	Deciduous forest	Rainy	Mchouga	Roya	Kaoh Nheaek	Mondul Kiri	13.1366	106.858	169	08:00:00	09:00:00	2020-05-18	1	Outdoor	1h	Aedes aegypti	F	0	1	NA
0.05	1	S31	DNT	Deciduous forest	Rainy	Mchouga	Roya	Kaoh Nheaek	Mondul Kiri	13.1366	106.858	169	14:00:00	15:00:00	2020-05-18	1	Outdoor	1h	Aedes aegypti	F	0	1	NA
0.05	1	S31	DNT	Deciduous forest	Rainy	Mchouga	Roya	Kaoh Nheaek	Mondul Kiri	13.1366	106.858	169	15:00:00	16:00:00	2020-05-18	1	Outdoor	1h	Aedes aegypti	F	0	2	NA
0.05	1	S31	DNT	Deciduous forest	Rainy	Mchouga	Roya	Kaoh Nheaek	Mondul Kiri	13.1366	106.858	169	09:00:00	10:00:00	2020-05-19	2	Outdoor	1h	Aedes albopictus	F	0	1	NA
0.05	1	S31	DNT	Deciduous forest	Rainy	Mchouga	Roya	Kaoh Nheaek	Mondul Kiri	13.1366	106.858	169	11:00:00	12:00:00	2020-05-19	2	Outdoor	1h	Aedes albopictus	F	0	2	NA
0.05	1	S31	DNT	Deciduous forest	Rainy	Mchouga	Roya	Kaoh Nheaek	Mondul Kiri	13.1366	106.858	169	12:00:00	13:00:00	2020-05-19	2	Outdoor	1h	Aedes albopictus	F	0	2	NA
0.05	1	S31	DNT	Deciduous forest	Rainy	Mchouga	Roya	Kaoh Nheaek	Mondul Kiri	13.1366	106.858	169	13:00:00	14:00:00	2020-05-19	2	Outdoor	1h	Aedes albopictus	F	0	2	NA
0.05	1	S31	DNT	Deciduous forest	Rainy	Mchouga	Roya	Kaoh Nheaek	Mondul Kiri	13.1366	106.858	169	14:00:00	15:00:00	2020-05-19	2	Outdoor	1h	Aedes albopictus	F	0	1	NA
0.05	1	S31	DNT	Deciduous forest	Rainy	Mchouga	Roya	Kaoh Nheaek	Mondul Kiri	13.1366	106.858	169	15:00:00	16:00:00	2020-05-19	2	Outdoor	1h	Aedes albopictus	F	0	2	NA
0.05	1	S31	DNT	Deciduous forest	Rainy	Mchouga	Roya	Kaoh Nheaek	Mondul Kiri	13.1366	106.858	169	16:00:00	17:00:00	2020-05-19	2	Outdoor	1h	Aedes albopictus	F	0	2	NA
0.05	1	S31	DNT	Deciduous forest	Rainy	Mchouga	Roya	Kaoh Nheaek	Mondul Kiri	13.1366	106.858	169	17:00:00	18:00:00	2020-05-19	2	Outdoor	1h	Aedes albopictus	F	0	2	NA
0.05	1	S31	DNT	Deciduous forest	Rainy	Mchouga	Roya	Kaoh Nheaek	Mondul Kiri	13.1366	106.858	169	18:00:00	19:00:00	2020-05-19	2	Outdoor	1h	Aedes albopictus	F	0	2	NA
0.05	1	S31	DNT	Deciduous forest	Rainy	Mchouga	Roya	Kaoh Nheaek	Mondul Kiri	13.1366	106.858	169	19:00:00	20:00:00	2020-05-19	2	Outdoor	1h	Aedes albopictus	F	0	1	NA
0.05	1	S31	DNT	Deciduous forest	Rainy	Mchouga	Roya	Kaoh Nheaek	Mondul Kiri	13.1366	106.858	169	20:00:00	21:00:00	2020-05-19	2	Outdoor	1h	Aedes albopictus	F	0	1	NA
0.05	1	S31	DNT	Deciduous forest	Rainy	Mchouga	Roya	Kaoh Nheaek	Mondul Kiri	13.1366	106.858	169	21:00:00	22:00:00	2020-05-19	2	Outdoor	1h	Aedes albopictus	F	0	1	NA
0.05	1	S31	DNT	Deciduous forest	Rainy	Mchouga	Roya	Kaoh Nheaek	Mondul Kiri	13.1366	106.858	169	08:00:00	09:00:00	2020-05-20	3	Outdoor	1h	Aedes albopictus	F	0	2	NA
0.05	1	S31	DNT	Deciduous forest	Rainy	Mchouga	Roya	Kaoh Nheaek	Mondul Kiri	13.1366	106.858	169	09:00:00	10:00:00	2020-05-20	3	Outdoor	1h	Aedes albopictus	F	0	2	NA
0.05	1	S31	DNT	Deciduous forest	Rainy	Mchouga	Roya	Kaoh Nheaek	Mondul Kiri	13.1366	106.858	169	10:00:00	11:00:00	2020-05-20	3	Outdoor	1h	Aedes albopictus	F	0	2	NA
0.05	1	S31	DNT	Deciduous forest	Rainy	Mchouga	Roya	Kaoh Nheaek	Mondul Kiri	13.1366	106.858	169	11:00:00	12:00:00	2020-05-20	3	Outdoor	1h	Aedes albopictus	F	0	1	NA
0.05	1	S31	DNT	Deciduous forest	Rainy	Mchouga	Roya	Kaoh Nheaek	Mondul Kiri	13.1366	106.858	169	11:00:00	12:00:00	2020-05-20	3	Outdoor	1h	Aedes albopictus	M	NA	1	NA
0.05	1	S31	DNT	Deciduous forest	Rainy	Mchouga	Roya	Kaoh Nheaek	Mondul Kiri	13.1366	106.858	169	12:00:00	13:00:00	2020-05-20	3	Outdoor	1h	Aedes albopictus	F	0	1	NA
0.05	1	S31	DNT	Deciduous forest	Rainy	Mchouga	Roya	Kaoh Nheaek	Mondul Kiri	13.1366	106.858	169	13:00:00	14:00:00	2020-05-20	3	Outdoor	1h	Aedes albopictus	F	0	1	NA
0.05	1	S31	DNT	Deciduous forest	Rainy	Mchouga	Roya	Kaoh Nheaek	Mondul Kiri	13.1366	106.858	169	14:00:00	15:00:00	2020-05-20	3	Outdoor	1h	Aedes albopictus	F	0	1	NA
0.05	1	S31	DNT	Deciduous forest	Rainy	Mchouga	Roya	Kaoh Nheaek	Mondul Kiri	13.1366	106.858	169	14:00:00	15:00:00	2020-05-20	3	Outdoor	1h	Aedes albopictus	M	NA	1	NA
0.05	1	S31	DNT	Deciduous forest	Rainy	Mchouga	Roya	Kaoh Nheaek	Mondul Kiri	13.1366	106.858	169	15:00:00	16:00:00	2020-05-20	3	Outdoor	1h	Aedes albopictus	F	0	2	NA
0.05	1	S31	DNT	Deciduous forest	Rainy	Mchouga	Roya	Kaoh Nheaek	Mondul Kiri	13.1366	106.858	169	16:00:00	17:00:00	2020-05-20	3	Outdoor	1h	Aedes albopictus	F	0	3	NA
0.05	1	S31	DNT	Deciduous forest	Rainy	Mchouga	Roya	Kaoh Nheaek	Mondul Kiri	13.1366	106.858	169	17:00:00	18:00:00	2020-05-20	3	Outdoor	1h	Aedes albopictus	F	0	1	NA
0.05	1	S31	DNT	Deciduous forest	Rainy	Mchouga	Roya	Kaoh Nheaek	Mondul Kiri	13.1366	106.858	169	18:00:00	19:00:00	2020-05-20	3	Outdoor	1h	Aedes albopictus	F	0	2	NA
0.05	1	S31	DNT	Deciduous forest	Rainy	Mchouga	Roya	Kaoh Nheaek	Mondul Kiri	13.1366	106.858	169	19:00:00	20:00:00	2020-05-20	3	Outdoor	1h	Aedes albopictus	F	0	2	NA
0.05	1	S31	DNT	Deciduous forest	Rainy	Mchouga	Roya	Kaoh Nheaek	Mondul Kiri	13.1366	106.858	169	21:00:00	22:00:00	2020-05-20	3	Outdoor	1h	Aedes albopictus	F	0	3	NA
0.05	1	S31	DNT	Deciduous forest	Rainy	Mchouga	Roya	Kaoh Nheaek	Mondul Kiri	13.1366	106.858	169	22:00:00	23:00:00	2020-05-20	3	Outdoor	1h	Aedes albopictus	F	0	2	NA
0.05	1	S31	DNT	Deciduous forest	Rainy	Mchouga	Roya	Kaoh Nheaek	Mondul Kiri	13.1366	106.858	169	23:00:00	00:00:00	2020-05-21	3	Outdoor	1h	Aedes albopictus	F	0	2	NA
0.05	1	S31	DNT	Deciduous forest	Rainy	Mchouga	Roya	Kaoh Nheaek	Mondul Kiri	13.1366	106.858	169	00:00:00	01:00:00	2020-05-21	3	Outdoor	1h	Aedes albopictus	F	0	2	NA
0.05	1	S31	DNT	Deciduous forest	Rainy	Mchouga	Roya	Kaoh Nheaek	Mondul Kiri	13.1366	106.858	169	01:00:00	02:00:00	2020-05-21	3	Outdoor	1h	Aedes albopictus	M	NA	1	NA
0.05	1	S31	DNT	Deciduous forest	Rainy	Mchouga	Roya	Kaoh Nheaek	Mondul Kiri	13.1366	106.858	169	02:00:00	03:00:00	2020-05-21	3	Outdoor	1h	Aedes albopictus	F	0	2	NA
0.05	1	S31	DNT	Deciduous forest	Rainy	Mchouga	Roya	Kaoh Nheaek	Mondul Kiri	13.1366	106.858	169	03:00:00	04:00:00	2020-05-21	3	Outdoor	1h	Aedes albopictus	F	0	2	NA
0.05	1	S31	DNT	Deciduous forest	Rainy	Mchouga	Roya	Kaoh Nheaek	Mondul Kiri	13.1366	106.858	169	04:00:00	05:00:00	2020-05-21	3	Outdoor	1h	Aedes albopictus	F	0	1	NA
0.05	1	S34	DNT	Deciduous forest	Rainy	Rovak	Roya	Kaoh Nheaek	Mondul Kiri	13.0251	106.829	181	10:00:00	11:00:00	2020-05-18	1	Outdoor	1h	Aedes albopictus	F	0	1	NA
0.05	1	S34	DNT	Deciduous forest	Rainy	Rovak	Roya	Kaoh Nheaek	Mondul Kiri	13.0251	106.829	181	17:00:00	18:00:00	2020-05-18	1	Outdoor	1h	Aedes albopictus	F	0	3	NA
0.05	1	S34	DNT	Deciduous forest	Rainy	Rovak	Roya	Kaoh Nheaek	Mondul Kiri	13.0251	106.829	181	22:00:00	23:00:00	2020-05-18	1	Outdoor	1h	Aedes albopictus	F	0	2	NA
0.05	1	S34	DNT	Deciduous forest	Rainy	Rovak	Roya	Kaoh Nheaek	Mondul Kiri	13.0251	106.829	181	23:00:00	00:00:00	2020-05-19	1	Outdoor	1h	Aedes albopictus	F	0	2	NA
0.05	1	S34	DNT	Deciduous forest	Rainy	Rovak	Roya	Kaoh Nheaek	Mondul Kiri	13.0251	106.829	181	02:00:00	03:00:00	2020-05-19	1	Outdoor	1h	Aedes albopictus	F	0	1	NA
0.05	1	S34	DNT	Deciduous forest	Rainy	Rovak	Roya	Kaoh Nheaek	Mondul Kiri	13.0251	106.829	181	06:00:00	07:00:00	2020-05-19	1	Outdoor	1h	Aedes albopictus	F	0	1	NA
0.05	1	S34	DNT	Deciduous forest	Rainy	Rovak	Roya	Kaoh Nheaek	Mondul Kiri	13.0251	106.829	181	11:00:00	12:00:00	2020-05-19	2	Outdoor	1h	Aedes albopictus	F	0	1	NA
0.05	1	S34	DNT	Deciduous forest	Rainy	Rovak	Roya	Kaoh Nheaek	Mondul Kiri	13.0251	106.829	181	12:00:00	13:00:00	2020-05-19	2	Outdoor	1h	Aedes albopictus	F	0	2	NA
0.05	1	S34	DNT	Deciduous forest	Rainy	Rovak	Roya	Kaoh Nheaek	Mondul Kiri	13.0251	106.829	181	15:00:00	16:00:00	2020-05-19	2	Outdoor	1h	Aedes albopictus	F	0	2	NA
0.05	1	S34	DNT	Deciduous forest	Rainy	Rovak	Roya	Kaoh Nheaek	Mondul Kiri	13.0251	106.829	181	18:00:00	19:00:00	2020-05-19	2	Outdoor	1h	Aedes albopictus	F	0	4	NA
0.05	1	S34	DNT	Deciduous forest	Rainy	Rovak	Roya	Kaoh Nheaek	Mondul Kiri	13.0251	106.829	181	00:00:00	01:00:00	2020-05-20	2	Outdoor	1h	Aedes albopictus	F	0	3	NA
0.05	1	S34	DNT	Deciduous forest	Rainy	Rovak	Roya	Kaoh Nheaek	Mondul Kiri	13.0251	106.829	181	02:00:00	03:00:00	2020-05-20	2	Outdoor	1h	Aedes albopictus	F	0	1	NA
0.05	1	S34	DNT	Deciduous forest	Rainy	Rovak	Roya	Kaoh Nheaek	Mondul Kiri	13.0251	106.829	181	05:00:00	06:00:00	2020-05-20	2	Outdoor	1h	Aedes albopictus	F	0	1	NA
0.05	1	S34	DNT	Deciduous forest	Rainy	Rovak	Roya	Kaoh Nheaek	Mondul Kiri	13.0251	106.829	181	09:00:00	10:00:00	2020-05-20	3	Outdoor	1h	Aedes albopictus	F	0	3	NA
0.05	1	S34	DNT	Deciduous forest	Rainy	Rovak	Roya	Kaoh Nheaek	Mondul Kiri	13.0251	106.829	181	10:00:00	11:00:00	2020-05-20	3	Outdoor	1h	Aedes albopictus	F	0	2	NA
0.05	1	S34	DNT	Deciduous forest	Rainy	Rovak	Roya	Kaoh Nheaek	Mondul Kiri	13.0251	106.829	181	13:00:00	14:00:00	2020-05-20	3	Outdoor	1h	Aedes albopictus	F	0	1	NA
0.05	1	S34	DNT	Deciduous forest	Rainy	Rovak	Roya	Kaoh Nheaek	Mondul Kiri	13.0251	106.829	181	17:00:00	18:00:00	2020-05-20	3	Outdoor	1h	Aedes albopictus	F	0	2	NA
0.05	1	S34	DNT	Deciduous forest	Rainy	Rovak	Roya	Kaoh Nheaek	Mondul Kiri	13.0251	106.829	181	18:00:00	19:00:00	2020-05-20	3	Outdoor	1h	Aedes albopictus	F	0	2	NA
0.05	1	S34	DNT	Deciduous forest	Rainy	Rovak	Roya	Kaoh Nheaek	Mondul Kiri	13.0251	106.829	181	19:00:00	20:00:00	2020-05-20	3	Outdoor	1h	Aedes albopictus	F	0	2	NA
0.05	1	S34	DNT	Deciduous forest	Rainy	Rovak	Roya	Kaoh Nheaek	Mondul Kiri	13.0251	106.829	181	21:00:00	22:00:00	2020-05-20	3	Outdoor	1h	Aedes albopictus	F	0	1	NA
0.05	1	S34	DNT	Deciduous forest	Rainy	Rovak	Roya	Kaoh Nheaek	Mondul Kiri	13.0251	106.829	181	23:00:00	00:00:00	2020-05-21	3	Outdoor	1h	Aedes albopictus	F	0	1	NA
0.05	1	S34	DNT	Deciduous forest	Rainy	Rovak	Roya	Kaoh Nheaek	Mondul Kiri	13.0251	106.829	181	03:00:00	04:00:00	2020-05-21	3	Outdoor	1h	Aedes albopictus	F	0	1	NA
0.05	1	S34	DNT	Deciduous forest	Rainy	Rovak	Roya	Kaoh Nheaek	Mondul Kiri	13.0251	106.829	181	03:00:00	04:00:00	2020-05-21	3	Outdoor	1h	Aedes albopictus	M	NA	1	NA
0.05	1	S34	DNT	Deciduous forest	Rainy	Rovak	Roya	Kaoh Nheaek	Mondul Kiri	13.0251	106.829	181	05:00:00	06:00:00	2020-05-21	3	Outdoor	1h	Aedes albopictus	F	0	1	NA
0.05	1	S34	DNT	Deciduous forest	Rainy	Rovak	Roya	Kaoh Nheaek	Mondul Kiri	13.0251	106.829	181	07:00:00	08:00:00	2020-05-21	3	Outdoor	1h	Aedes albopictus	F	0	1	NA
0.05	1	S34	DNT	Deciduous forest	Rainy	Rovak	Roya	Kaoh Nheaek	Mondul Kiri	13.0251	106.829	181	07:00:00	08:00:00	2020-05-21	3	Outdoor	1h	Aedes albopictus	M	NA	1	NA
0.05	1	S36	DNT	Deciduous forest	Rainy	Maemoum	Roya	Kaoh Nheaek	Mondul Kiri	13.0662	106.583	129	09:00:00	10:00:00	2020-05-18	1	Outdoor	1h	Aedes albopictus	F	0	2	NA
0.05	1	S36	DNT	Deciduous forest	Rainy	Maemoum	Roya	Kaoh Nheaek	Mondul Kiri	13.0662	106.583	129	11:00:00	12:00:00	2020-05-18	1	Outdoor	1h	Aedes albopictus	F	0	1	NA
0.05	1	S36	DNT	Deciduous forest	Rainy	Maemoum	Roya	Kaoh Nheaek	Mondul Kiri	13.0662	106.583	129	12:00:00	13:00:00	2020-05-18	1	Outdoor	1h	Aedes albopictus	F	1	1	NA
0.05	1	S36	DNT	Deciduous forest	Rainy	Maemoum	Roya	Kaoh Nheaek	Mondul Kiri	13.0662	106.583	129	12:00:00	13:00:00	2020-05-18	1	Outdoor	1h	Aedes albopictus	F	0	1	NA
0.05	1	S36	DNT	Deciduous forest	Rainy	Maemoum	Roya	Kaoh Nheaek	Mondul Kiri	13.0662	106.583	129	13:00:00	14:00:00	2020-05-18	1	Outdoor	1h	Aedes albopictus	M	NA	1	NA
0.05	1	S36	DNT	Deciduous forest	Rainy	Maemoum	Roya	Kaoh Nheaek	Mondul Kiri	13.0662	106.583	129	14:00:00	15:00:00	2020-05-18	1	Outdoor	1h	Aedes albopictus	F	0	2	NA
0.05	1	S36	DNT	Deciduous forest	Rainy	Maemoum	Roya	Kaoh Nheaek	Mondul Kiri	13.0662	106.583	129	15:00:00	16:00:00	2020-05-18	1	Outdoor	1h	Aedes albopictus	F	0	1	NA
0.05	1	S36	DNT	Deciduous forest	Rainy	Maemoum	Roya	Kaoh Nheaek	Mondul Kiri	13.0662	106.583	129	20:00:00	21:00:00	2020-05-18	1	Outdoor	1h	Aedes albopictus	F	0	1	NA
0.05	1	S36	DNT	Deciduous forest	Rainy	Maemoum	Roya	Kaoh Nheaek	Mondul Kiri	13.0662	106.583	129	16:00:00	17:00:00	2020-05-19	2	Outdoor	1h	Aedes albopictus	F	0	2	NA
0.05	1	S36	DNT	Deciduous forest	Rainy	Maemoum	Roya	Kaoh Nheaek	Mondul Kiri	13.0662	106.583	129	17:00:00	18:00:00	2020-05-19	2	Outdoor	1h	Aedes albopictus	F	0	1	NA
0.05	1	S36	DNT	Deciduous forest	Rainy	Maemoum	Roya	Kaoh Nheaek	Mondul Kiri	13.0662	106.583	129	21:00:00	22:00:00	2020-05-20	3	Outdoor	1h	Aedes albopictus	F	0	1	NA
0.05	1	KonvaD	DNT	Village	Rainy	Kdaoy	Roya	Kaoh Nheaek	Mondul Kiri	13.1053	106.631	134	06:00:00	07:00:00	2020-05-18	1	Outdoor	1h	Aedes albopictus	F	0	6	NA
0.05	1	KonvaD	DNT	Village	Rainy	Kdaoy	Roya	Kaoh Nheaek	Mondul Kiri	13.1053	106.631	134	07:00:00	08:00:00	2020-05-18	1	Outdoor	1h	Aedes albopictus	F	0	2	NA
0.05	1	KonvaD	DNT	Village	Rainy	Kdaoy	Roya	Kaoh Nheaek	Mondul Kiri	13.1053	106.631	134	08:00:00	09:00:00	2020-05-18	1	Outdoor	1h	Aedes albopictus	M	NA	1	NA
0.05	1	KonvaD	DNT	Village	Rainy	Kdaoy	Roya	Kaoh Nheaek	Mondul Kiri	13.1053	106.631	134	11:00:00	12:00:00	2020-05-18	1	Outdoor	1h	Aedes albopictus	F	0	1	NA
0.05	1	KonvaD	DNT	Village	Rainy	Kdaoy	Roya	Kaoh Nheaek	Mondul Kiri	13.1053	106.631	134	12:00:00	13:00:00	2020-05-18	1	Outdoor	1h	Aedes albopictus	F	0	2	NA
0.05	1	KonvaD	DNT	Village	Rainy	Kdaoy	Roya	Kaoh Nheaek	Mondul Kiri	13.1053	106.631	134	15:00:00	16:00:00	2020-05-18	1	Outdoor	1h	Aedes albopictus	M	NA	2	NA
0.05	1	KonvaD	DNT	Village	Rainy	Kdaoy	Roya	Kaoh Nheaek	Mondul Kiri	13.1053	106.631	134	23:00:00	00:00:00	2020-05-19	1	Outdoor	1h	Aedes albopictus	F	0	1	NA
0.05	1	KonvaD	DNT	Village	Rainy	Kdaoy	Roya	Kaoh Nheaek	Mondul Kiri	13.1053	106.631	134	09:00:00	10:00:00	2020-05-19	2	Outdoor	1h	Aedes albopictus	F	0	1	NA
0.05	1	KonvaD	DNT	Village	Rainy	Kdaoy	Roya	Kaoh Nheaek	Mondul Kiri	13.1053	106.631	134	10:00:00	11:00:00	2020-05-19	2	Outdoor	1h	Aedes albopictus	F	0	2	NA
0.05	1	KonvaD	DNT	Village	Rainy	Kdaoy	Roya	Kaoh Nheaek	Mondul Kiri	13.1053	106.631	134	12:00:00	13:00:00	2020-05-19	2	Outdoor	1h	Aedes albopictus	M	NA	1	NA
0.05	1	KonvaD	DNT	Village	Rainy	Kdaoy	Roya	Kaoh Nheaek	Mondul Kiri	13.1053	106.631	134	13:00:00	14:00:00	2020-05-19	2	Outdoor	1h	Aedes albopictus	F	0	1	NA
0.05	1	KonvaD	DNT	Village	Rainy	Kdaoy	Roya	Kaoh Nheaek	Mondul Kiri	13.1053	106.631	134	14:00:00	15:00:00	2020-05-19	2	Outdoor	1h	Aedes albopictus	F	0	1	NA
0.05	1	KonvaD	DNT	Village	Rainy	Kdaoy	Roya	Kaoh Nheaek	Mondul Kiri	13.1053	106.631	134	14:00:00	15:00:00	2020-05-19	2	Outdoor	1h	Aedes albopictus	M	NA	1	NA
0.05	1	KonvaD	DNT	Village	Rainy	Kdaoy	Roya	Kaoh Nheaek	Mondul Kiri	13.1053	106.631	134	15:00:00	16:00:00	2020-05-19	2	Outdoor	1h	Aedes albopictus	F	0	1	NA
0.05	1	KonvaD	DNT	Village	Rainy	Kdaoy	Roya	Kaoh Nheaek	Mondul Kiri	13.1053	106.631	134	16:00:00	17:00:00	2020-05-19	2	Outdoor	1h	Aedes albopictus	M	NA	3	NA
0.05	1	KonvaD	DNT	Village	Rainy	Kdaoy	Roya	Kaoh Nheaek	Mondul Kiri	13.1053	106.631	134	17:00:00	18:00:00	2020-05-19	2	Outdoor	1h	Aedes albopictus	M	NA	2	NA
0.05	1	KonvaD	DNT	Village	Rainy	Kdaoy	Roya	Kaoh Nheaek	Mondul Kiri	13.1053	106.631	134	23:00:00	00:00:00	2020-05-20	2	Outdoor	1h	Aedes albopictus	F	0	1	NA
0.05	1	KonvaD	DNT	Village	Rainy	Kdaoy	Roya	Kaoh Nheaek	Mondul Kiri	13.1053	106.631	134	10:00:00	11:00:00	2020-05-20	3	Outdoor	1h	Aedes albopictus	F	0	1	NA
0.05	1	KonvaD	DNT	Village	Rainy	Kdaoy	Roya	Kaoh Nheaek	Mondul Kiri	13.1053	106.631	134	11:00:00	12:00:00	2020-05-20	3	Outdoor	1h	Aedes albopictus	F	0	1	NA
0.05	1	KonvaD	DNT	Village	Rainy	Kdaoy	Roya	Kaoh Nheaek	Mondul Kiri	13.1053	106.631	134	12:00:00	13:00:00	2020-05-20	3	Outdoor	1h	Aedes albopictus	F	1	1	NA
0.05	1	KonvaD	DNT	Village	Rainy	Kdaoy	Roya	Kaoh Nheaek	Mondul Kiri	13.1053	106.631	134	15:00:00	16:00:00	2020-05-20	3	Outdoor	1h	Aedes albopictus	F	0	1	NA
0.05	1	KonvaD	DNT	Village	Rainy	Kdaoy	Roya	Kaoh Nheaek	Mondul Kiri	13.1053	106.631	134	15:00:00	16:00:00	2020-05-20	3	Outdoor	1h	Aedes albopictus	M	NA	2	NA
0.05	1	KonvaD	DNT	Village	Rainy	Kdaoy	Roya	Kaoh Nheaek	Mondul Kiri	13.1053	106.631	134	16:00:00	17:00:00	2020-05-20	3	Outdoor	1h	Aedes albopictus	F	0	2	NA
0.05	1	KonvaD	DNT	Village	Rainy	Kdaoy	Roya	Kaoh Nheaek	Mondul Kiri	13.1053	106.631	134	22:00:00	23:00:00	2020-05-20	3	Outdoor	1h	Aedes albopictus	F	0	1	NA
0.05	1	RoveakB	DNT	Village	Rainy	Maemoum	Roya	Kaoh Nheaek	Mondul Kiri	13.16	106.899	148	16:00:00	17:00:00	2020-05-18	1	Outdoor	1h	Aedes albopictus	F	0	1	NA
0.05	1	RoveakB	DNT	Village	Rainy	Maemoum	Roya	Kaoh Nheaek	Mondul Kiri	13.16	106.899	148	05:00:00	06:00:00	2020-05-19	1	Outdoor	1h	Aedes albopictus	F	0	1	NA
0.05	1	RoveakB	DNT	Village	Rainy	Maemoum	Roya	Kaoh Nheaek	Mondul Kiri	13.16	106.899	148	03:00:00	04:00:00	2020-05-21	3	Outdoor	1h	Aedes albopictus	F	1	1	NA
0.05	1	PhnomPi	DNT	Village	Rainy	Maemoum	Roya	Kaoh Nheaek	Mondul Kiri	13.0469	106.452	82	07:00:00	08:00:00	2020-05-18	1	Outdoor	1h	Aedes albopictus	F	0	1	NA
0.05	1	PhnomPi	DNT	Village	Rainy	Maemoum	Roya	Kaoh Nheaek	Mondul Kiri	13.0469	106.452	82	14:00:00	15:00:00	2020-05-18	1	Outdoor	1h	Aedes albopictus	M	NA	6	NA
0.05	1	PhnomPi	DNT	Village	Rainy	Maemoum	Roya	Kaoh Nheaek	Mondul Kiri	13.0469	106.452	82	17:00:00	18:00:00	2020-05-18	1	Outdoor	1h	Aedes albopictus	F	0	2	NA
0.05	1	PhnomPi	DNT	Village	Rainy	Maemoum	Roya	Kaoh Nheaek	Mondul Kiri	13.0469	106.452	82	16:00:00	17:00:00	2020-05-19	2	Outdoor	1h	Aedes albopictus	M	NA	3	NA
0.05	1	PhnomPi	DNT	Village	Rainy	Maemoum	Roya	Kaoh Nheaek	Mondul Kiri	13.0469	106.452	82	16:00:00	17:00:00	2020-05-19	2	Outdoor	1h	Aedes albopictus	F	0	5	NA
0.05	1	PhnomPi	DNT	Village	Rainy	Maemoum	Roya	Kaoh Nheaek	Mondul Kiri	13.0469	106.452	82	06:00:00	07:00:00	2020-05-20	3	Outdoor	1h	Aedes albopictus	F	0	1	NA
0.05	1	PhnomPi	DNT	Village	Rainy	Maemoum	Roya	Kaoh Nheaek	Mondul Kiri	13.0469	106.452	82	07:00:00	08:00:00	2020-05-20	3	Outdoor	1h	Aedes albopictus	F	0	1	NA
0.05	1	PhnomPi	DNT	Village	Rainy	Maemoum	Roya	Kaoh Nheaek	Mondul Kiri	13.0469	106.452	82	07:00:00	08:00:00	2020-05-20	3	Outdoor	1h	Aedes albopictus	M	NA	1	NA
0.05	1	PhnomPi	DNT	Village	Rainy	Maemoum	Roya	Kaoh Nheaek	Mondul Kiri	13.0469	106.452	82	05:00:00	06:00:00	2020-05-21	3	Outdoor	1h	Aedes albopictus	F	0	1	NA
0.05	1	S7	DNT	Deciduous forest	Rainy	Maemoum	Roya	Kaoh Nheaek	Mondul Kiri	13.1401	106.79	181	12:00:00	13:00:00	2020-06-14	1	Outdoor	1h	Aedes albopictus	F	0	2	NA
0.05	1	S7	DNT	Deciduous forest	Rainy	Maemoum	Roya	Kaoh Nheaek	Mondul Kiri	13.1401	106.79	181	13:00:00	14:00:00	2020-06-14	1	Outdoor	1h	Aedes albopictus	F	0	4	NA
0.05	1	S7	DNT	Deciduous forest	Rainy	Maemoum	Roya	Kaoh Nheaek	Mondul Kiri	13.1401	106.79	181	14:00:00	15:00:00	2020-06-14	1	Outdoor	1h	Aedes albopictus	F	0	3	NA
0.05	1	S7	DNT	Deciduous forest	Rainy	Maemoum	Roya	Kaoh Nheaek	Mondul Kiri	13.1401	106.79	181	15:00:00	16:00:00	2020-06-14	1	Outdoor	1h	Aedes albopictus	F	0	1	NA
0.05	1	S7	DNT	Deciduous forest	Rainy	Maemoum	Roya	Kaoh Nheaek	Mondul Kiri	13.1401	106.79	181	06:00:00	07:00:00	2020-06-15	1	Outdoor	1h	Aedes albopictus	F	0	1	NA
0.05	1	S7	DNT	Deciduous forest	Rainy	Maemoum	Roya	Kaoh Nheaek	Mondul Kiri	13.1401	106.79	181	11:00:00	12:00:00	2020-06-16	3	Outdoor	1h	Aedes albopictus	F	0	1	NA
0.05	1	S7	DNT	Deciduous forest	Rainy	Maemoum	Roya	Kaoh Nheaek	Mondul Kiri	13.1401	106.79	181	12:00:00	13:00:00	2020-06-16	3	Outdoor	1h	Aedes albopictus	F	0	1	NA
0.05	1	S7	DNT	Deciduous forest	Rainy	Maemoum	Roya	Kaoh Nheaek	Mondul Kiri	13.1401	106.79	181	13:00:00	14:00:00	2020-06-16	3	Outdoor	1h	Aedes albopictus	F	0	3	NA
0.05	1	S7	DNT	Deciduous forest	Rainy	Maemoum	Roya	Kaoh Nheaek	Mondul Kiri	13.1401	106.79	181	14:00:00	15:00:00	2020-06-16	3	Outdoor	1h	Aedes albopictus	F	0	3	NA
0.05	1	S7	DNT	Deciduous forest	Rainy	Maemoum	Roya	Kaoh Nheaek	Mondul Kiri	13.1401	106.79	181	15:00:00	16:00:00	2020-06-16	3	Outdoor	1h	Aedes albopictus	F	0	3	NA
0.05	1	S7	DNT	Deciduous forest	Rainy	Maemoum	Roya	Kaoh Nheaek	Mondul Kiri	13.1401	106.79	181	16:00:00	17:00:00	2020-06-16	3	Outdoor	1h	Aedes albopictus	F	0	1	NA
0.05	1	S7	DNT	Deciduous forest	Rainy	Maemoum	Roya	Kaoh Nheaek	Mondul Kiri	13.1401	106.79	181	17:00:00	18:00:00	2020-06-16	3	Outdoor	1h	Aedes albopictus	F	1	2	NA
0.05	1	S7	DNT	Deciduous forest	Rainy	Maemoum	Roya	Kaoh Nheaek	Mondul Kiri	13.1401	106.79	181	18:00:00	19:00:00	2020-06-16	3	Outdoor	1h	Aedes albopictus	F	0	2	NA
0.05	1	S7	DNT	Deciduous forest	Rainy	Maemoum	Roya	Kaoh Nheaek	Mondul Kiri	13.1401	106.79	181	01:00:00	02:00:00	2020-06-17	3	Outdoor	1h	Aedes albopictus	F	0	1	NA
0.05	1	S7	DNT	Deciduous forest	Rainy	Maemoum	Roya	Kaoh Nheaek	Mondul Kiri	13.1401	106.79	181	06:00:00	07:00:00	2020-06-17	3	Outdoor	1h	Aedes albopictus	F	1	1	NA
0.05	1	S7	DNT	Deciduous forest	Rainy	Maemoum	Roya	Kaoh Nheaek	Mondul Kiri	13.1401	106.79	181	08:00:00	09:00:00	2020-06-17	3	Outdoor	1h	Aedes albopictus	F	0	2	NA
0.05	1	S9B	DNT	Deciduous forest	Rainy	Mchouga	Roya	Kaoh Nheaek	Mondul Kiri	13.1085	106.825	176	13:00:00	14:00:00	2020-06-14	1	Outdoor	1h	Aedes albopictus	F	0	1	NA
0.05	1	S9B	DNT	Deciduous forest	Rainy	Mchouga	Roya	Kaoh Nheaek	Mondul Kiri	13.1085	106.825	176	14:00:00	15:00:00	2020-06-14	1	Outdoor	1h	Aedes albopictus	F	0	2	NA
0.05	1	S9B	DNT	Deciduous forest	Rainy	Mchouga	Roya	Kaoh Nheaek	Mondul Kiri	13.1085	106.825	176	15:00:00	16:00:00	2020-06-14	1	Outdoor	1h	Aedes albopictus	F	0	2	NA
0.05	1	S9B	DNT	Deciduous forest	Rainy	Mchouga	Roya	Kaoh Nheaek	Mondul Kiri	13.1085	106.825	176	16:00:00	17:00:00	2020-06-14	1	Outdoor	1h	Aedes albopictus	F	0	2	NA
0.05	1	S9B	DNT	Deciduous forest	Rainy	Mchouga	Roya	Kaoh Nheaek	Mondul Kiri	13.1085	106.825	176	17:00:00	18:00:00	2020-06-14	1	Outdoor	1h	Aedes albopictus	F	1	1	NA
0.05	1	S9B	DNT	Deciduous forest	Rainy	Mchouga	Roya	Kaoh Nheaek	Mondul Kiri	13.1085	106.825	176	06:00:00	07:00:00	2020-06-15	1	Outdoor	1h	Aedes albopictus	F	0	2	NA
0.05	1	S9B	DNT	Deciduous forest	Rainy	Mchouga	Roya	Kaoh Nheaek	Mondul Kiri	13.1085	106.825	176	06:00:00	07:00:00	2020-06-15	1	Outdoor	1h	Aedes aegypti	F	0	1	NA
0.05	1	S9B	DNT	Deciduous forest	Rainy	Mchouga	Roya	Kaoh Nheaek	Mondul Kiri	13.1085	106.825	176	08:00:00	09:00:00	2020-06-15	2	Outdoor	1h	Aedes albopictus	F	0	2	NA
0.05	1	S9B	DNT	Deciduous forest	Rainy	Mchouga	Roya	Kaoh Nheaek	Mondul Kiri	13.1085	106.825	176	09:00:00	10:00:00	2020-06-15	2	Outdoor	1h	Aedes albopictus	F	0	2	NA
0.05	1	S9B	DNT	Deciduous forest	Rainy	Mchouga	Roya	Kaoh Nheaek	Mondul Kiri	13.1085	106.825	176	10:00:00	11:00:00	2020-06-15	2	Outdoor	1h	Aedes albopictus	F	0	2	NA
0.05	1	S9B	DNT	Deciduous forest	Rainy	Mchouga	Roya	Kaoh Nheaek	Mondul Kiri	13.1085	106.825	176	10:00:00	11:00:00	2020-06-15	2	Outdoor	1h	Aedes albopictus	M	NA	1	NA
0.05	1	S9B	DNT	Deciduous forest	Rainy	Mchouga	Roya	Kaoh Nheaek	Mondul Kiri	13.1085	106.825	176	13:00:00	14:00:00	2020-06-15	2	Outdoor	1h	Aedes albopictus	F	0	1	NA
0.05	1	S9B	DNT	Deciduous forest	Rainy	Mchouga	Roya	Kaoh Nheaek	Mondul Kiri	13.1085	106.825	176	13:00:00	14:00:00	2020-06-15	2	Outdoor	1h	Aedes albopictus	F	0	1	NA
0.05	1	S9B	DNT	Deciduous forest	Rainy	Mchouga	Roya	Kaoh Nheaek	Mondul Kiri	13.1085	106.825	176	14:00:00	15:00:00	2020-06-15	2	Outdoor	1h	Aedes albopictus	F	0	1	NA
0.05	1	S9B	DNT	Deciduous forest	Rainy	Mchouga	Roya	Kaoh Nheaek	Mondul Kiri	13.1085	106.825	176	15:00:00	16:00:00	2020-06-15	2	Outdoor	1h	Aedes albopictus	F	0	1	NA
0.05	1	S9B	DNT	Deciduous forest	Rainy	Mchouga	Roya	Kaoh Nheaek	Mondul Kiri	13.1085	106.825	176	04:00:00	05:00:00	2020-06-16	2	Outdoor	1h	Aedes albopictus	F	0	1	NA
0.05	1	S9B	DNT	Deciduous forest	Rainy	Mchouga	Roya	Kaoh Nheaek	Mondul Kiri	13.1085	106.825	176	05:00:00	06:00:00	2020-06-16	2	Outdoor	1h	Aedes albopictus	F	0	2	NA
0.05	1	S9B	DNT	Deciduous forest	Rainy	Mchouga	Roya	Kaoh Nheaek	Mondul Kiri	13.1085	106.825	176	10:00:00	11:00:00	2020-06-16	3	Outdoor	1h	Aedes albopictus	F	0	1	NA
0.05	1	S9B	DNT	Deciduous forest	Rainy	Mchouga	Roya	Kaoh Nheaek	Mondul Kiri	13.1085	106.825	176	11:00:00	12:00:00	2020-06-16	3	Outdoor	1h	Aedes albopictus	F	0	3	NA
0.05	1	S9B	DNT	Deciduous forest	Rainy	Mchouga	Roya	Kaoh Nheaek	Mondul Kiri	13.1085	106.825	176	14:00:00	15:00:00	2020-06-16	3	Outdoor	1h	Aedes albopictus	F	0	3	NA
0.05	1	S9B	DNT	Deciduous forest	Rainy	Mchouga	Roya	Kaoh Nheaek	Mondul Kiri	13.1085	106.825	176	16:00:00	17:00:00	2020-06-16	3	Outdoor	1h	Aedes albopictus	F	0	2	NA
0.05	1	S9B	DNT	Deciduous forest	Rainy	Mchouga	Roya	Kaoh Nheaek	Mondul Kiri	13.1085	106.825	176	01:00:00	02:00:00	2020-06-17	3	Outdoor	1h	Aedes albopictus	F	0	2	NA
0.05	1	S9B	DNT	Deciduous forest	Rainy	Mchouga	Roya	Kaoh Nheaek	Mondul Kiri	13.1085	106.825	176	05:00:00	06:00:00	2020-06-17	3	Outdoor	1h	Aedes albopictus	F	0	2	NA
0.05	1	S9B	DNT	Deciduous forest	Rainy	Mchouga	Roya	Kaoh Nheaek	Mondul Kiri	13.1085	106.825	176	07:00:00	08:00:00	2020-06-17	3	Outdoor	1h	Aedes albopictus	F	0	2	NA
0.05	1	S10	DNT	Deciduous forest	Rainy	Maemoum	Roya	Kaoh Nheaek	Mondul Kiri	13.0957	106.745	175	09:00:00	10:00:00	2020-06-14	1	Outdoor	1h	Aedes albopictus	M	NA	1	NA
0.05	1	S10	DNT	Deciduous forest	Rainy	Maemoum	Roya	Kaoh Nheaek	Mondul Kiri	13.0957	106.745	175	10:00:00	11:00:00	2020-06-14	1	Outdoor	1h	Aedes albopictus	F	0	2	NA
0.05	1	S10	DNT	Deciduous forest	Rainy	Maemoum	Roya	Kaoh Nheaek	Mondul Kiri	13.0957	106.745	175	11:00:00	12:00:00	2020-06-14	1	Outdoor	1h	Aedes albopictus	F	0	4	NA
0.05	1	S10	DNT	Deciduous forest	Rainy	Maemoum	Roya	Kaoh Nheaek	Mondul Kiri	13.0957	106.745	175	12:00:00	13:00:00	2020-06-14	1	Outdoor	1h	Aedes albopictus	F	0	2	NA
0.05	1	S10	DNT	Deciduous forest	Rainy	Maemoum	Roya	Kaoh Nheaek	Mondul Kiri	13.0957	106.745	175	13:00:00	14:00:00	2020-06-14	1	Outdoor	1h	Aedes albopictus	F	0	1	NA
0.05	1	S10	DNT	Deciduous forest	Rainy	Maemoum	Roya	Kaoh Nheaek	Mondul Kiri	13.0957	106.745	175	14:00:00	15:00:00	2020-06-14	1	Outdoor	1h	Aedes albopictus	F	0	5	NA
0.05	1	S10	DNT	Deciduous forest	Rainy	Maemoum	Roya	Kaoh Nheaek	Mondul Kiri	13.0957	106.745	175	15:00:00	16:00:00	2020-06-14	1	Outdoor	1h	Aedes albopictus	F	0	9	NA
0.05	1	S10	DNT	Deciduous forest	Rainy	Maemoum	Roya	Kaoh Nheaek	Mondul Kiri	13.0957	106.745	175	16:00:00	17:00:00	2020-06-14	1	Outdoor	1h	Aedes albopictus	F	0	7	NA
0.05	1	S10	DNT	Deciduous forest	Rainy	Maemoum	Roya	Kaoh Nheaek	Mondul Kiri	13.0957	106.745	175	17:00:00	18:00:00	2020-06-14	1	Outdoor	1h	Aedes albopictus	F	0	3	NA
0.05	1	S10	DNT	Deciduous forest	Rainy	Maemoum	Roya	Kaoh Nheaek	Mondul Kiri	13.0957	106.745	175	18:00:00	19:00:00	2020-06-14	1	Outdoor	1h	Aedes albopictus	F	0	2	NA
0.05	1	S10	DNT	Deciduous forest	Rainy	Maemoum	Roya	Kaoh Nheaek	Mondul Kiri	13.0957	106.745	175	01:00:00	02:00:00	2020-06-15	1	Outdoor	1h	Aedes albopictus	F	0	1	NA
0.05	1	S10	DNT	Deciduous forest	Rainy	Maemoum	Roya	Kaoh Nheaek	Mondul Kiri	13.0957	106.745	175	02:00:00	03:00:00	2020-06-15	1	Outdoor	1h	Aedes albopictus	F	0	1	NA
0.05	1	S10	DNT	Deciduous forest	Rainy	Maemoum	Roya	Kaoh Nheaek	Mondul Kiri	13.0957	106.745	175	07:00:00	08:00:00	2020-06-15	1	Outdoor	1h	Aedes albopictus	F	0	2	NA
0.05	1	S10	DNT	Deciduous forest	Rainy	Maemoum	Roya	Kaoh Nheaek	Mondul Kiri	13.0957	106.745	175	07:00:00	08:00:00	2020-06-15	1	Outdoor	1h	Aedes albopictus	M	NA	1	NA
0.05	1	S10	DNT	Deciduous forest	Rainy	Maemoum	Roya	Kaoh Nheaek	Mondul Kiri	13.0957	106.745	175	08:00:00	09:00:00	2020-06-15	1	Outdoor	1h	Aedes albopictus	M	NA	1	NA
0.05	1	S10	DNT	Deciduous forest	Rainy	Maemoum	Roya	Kaoh Nheaek	Mondul Kiri	13.0957	106.745	175	09:00:00	10:00:00	2020-06-15	2	Outdoor	1h	Aedes albopictus	M	NA	1	NA
0.05	1	S10	DNT	Deciduous forest	Rainy	Maemoum	Roya	Kaoh Nheaek	Mondul Kiri	13.0957	106.745	175	10:00:00	11:00:00	2020-06-15	2	Outdoor	1h	Aedes albopictus	F	0	1	NA
0.05	1	S10	DNT	Deciduous forest	Rainy	Maemoum	Roya	Kaoh Nheaek	Mondul Kiri	13.0957	106.745	175	11:00:00	12:00:00	2020-06-15	2	Outdoor	1h	Aedes albopictus	M	NA	1	NA
0.05	1	S10	DNT	Deciduous forest	Rainy	Maemoum	Roya	Kaoh Nheaek	Mondul Kiri	13.0957	106.745	175	14:00:00	15:00:00	2020-06-15	2	Outdoor	1h	Aedes albopictus	F	0	1	NA
0.05	1	S10	DNT	Deciduous forest	Rainy	Maemoum	Roya	Kaoh Nheaek	Mondul Kiri	13.0957	106.745	175	15:00:00	16:00:00	2020-06-15	2	Outdoor	1h	Aedes albopictus	F	0	2	NA
0.05	1	S10	DNT	Deciduous forest	Rainy	Maemoum	Roya	Kaoh Nheaek	Mondul Kiri	13.0957	106.745	175	16:00:00	17:00:00	2020-06-15	2	Outdoor	1h	Aedes albopictus	F	0	3	NA
0.05	1	S10	DNT	Deciduous forest	Rainy	Maemoum	Roya	Kaoh Nheaek	Mondul Kiri	13.0957	106.745	175	17:00:00	18:00:00	2020-06-15	2	Outdoor	1h	Aedes albopictus	M	NA	1	NA
0.05	1	S10	DNT	Deciduous forest	Rainy	Maemoum	Roya	Kaoh Nheaek	Mondul Kiri	13.0957	106.745	175	17:00:00	18:00:00	2020-06-15	2	Outdoor	1h	Aedes albopictus	F	0	1	NA
0.05	1	S10	DNT	Deciduous forest	Rainy	Maemoum	Roya	Kaoh Nheaek	Mondul Kiri	13.0957	106.745	175	18:00:00	19:00:00	2020-06-15	2	Outdoor	1h	Aedes albopictus	F	0	3	NA
0.05	1	S10	DNT	Deciduous forest	Rainy	Maemoum	Roya	Kaoh Nheaek	Mondul Kiri	13.0957	106.745	175	06:00:00	07:00:00	2020-06-16	2	Outdoor	1h	Aedes albopictus	F	0	1	NA
0.05	1	S10	DNT	Deciduous forest	Rainy	Maemoum	Roya	Kaoh Nheaek	Mondul Kiri	13.0957	106.745	175	09:00:00	10:00:00	2020-06-16	3	Outdoor	1h	Aedes albopictus	F	0	2	NA
0.05	1	S10	DNT	Deciduous forest	Rainy	Maemoum	Roya	Kaoh Nheaek	Mondul Kiri	13.0957	106.745	175	12:00:00	13:00:00	2020-06-16	3	Outdoor	1h	Aedes albopictus	F	0	2	NA
0.05	1	S10	DNT	Deciduous forest	Rainy	Maemoum	Roya	Kaoh Nheaek	Mondul Kiri	13.0957	106.745	175	14:00:00	15:00:00	2020-06-16	3	Outdoor	1h	Aedes albopictus	F	0	1	NA
0.05	1	S10	DNT	Deciduous forest	Rainy	Maemoum	Roya	Kaoh Nheaek	Mondul Kiri	13.0957	106.745	175	16:00:00	17:00:00	2020-06-16	3	Outdoor	1h	Aedes albopictus	F	0	4	NA
0.05	1	S10	DNT	Deciduous forest	Rainy	Maemoum	Roya	Kaoh Nheaek	Mondul Kiri	13.0957	106.745	175	17:00:00	18:00:00	2020-06-16	3	Outdoor	1h	Aedes albopictus	F	0	3	NA
0.05	1	S15B	DNT	Deciduous forest	Rainy	Maemoum	Roya	Kaoh Nheaek	Mondul Kiri	13.1375	106.707	160	10:00:00	11:00:00	2020-06-14	1	Outdoor	1h	Aedes albopictus	F	0	4	NA
0.05	1	S15B	DNT	Deciduous forest	Rainy	Maemoum	Roya	Kaoh Nheaek	Mondul Kiri	13.1375	106.707	160	11:00:00	12:00:00	2020-06-14	1	Outdoor	1h	Aedes albopictus	F	0	1	NA
0.05	1	S15B	DNT	Deciduous forest	Rainy	Maemoum	Roya	Kaoh Nheaek	Mondul Kiri	13.1375	106.707	160	12:00:00	13:00:00	2020-06-14	1	Outdoor	1h	Aedes albopictus	F	0	1	NA
0.05	1	S15B	DNT	Deciduous forest	Rainy	Maemoum	Roya	Kaoh Nheaek	Mondul Kiri	13.1375	106.707	160	14:00:00	15:00:00	2020-06-14	1	Outdoor	1h	Aedes albopictus	F	0	1	NA
0.05	1	S15B	DNT	Deciduous forest	Rainy	Maemoum	Roya	Kaoh Nheaek	Mondul Kiri	13.1375	106.707	160	15:00:00	16:00:00	2020-06-14	1	Outdoor	1h	Aedes albopictus	F	0	1	NA
0.05	1	S15B	DNT	Deciduous forest	Rainy	Maemoum	Roya	Kaoh Nheaek	Mondul Kiri	13.1375	106.707	160	18:00:00	19:00:00	2020-06-14	1	Outdoor	1h	Aedes albopictus	F	0	1	NA
0.05	1	S15B	DNT	Deciduous forest	Rainy	Maemoum	Roya	Kaoh Nheaek	Mondul Kiri	13.1375	106.707	160	00:00:00	01:00:00	2020-06-15	1	Outdoor	1h	Aedes albopictus	F	0	2	NA
0.05	1	S15B	DNT	Deciduous forest	Rainy	Maemoum	Roya	Kaoh Nheaek	Mondul Kiri	13.1375	106.707	160	02:00:00	03:00:00	2020-06-15	1	Outdoor	1h	Aedes albopictus	F	0	2	NA
0.05	1	S15B	DNT	Deciduous forest	Rainy	Maemoum	Roya	Kaoh Nheaek	Mondul Kiri	13.1375	106.707	160	05:00:00	06:00:00	2020-06-15	1	Outdoor	1h	Aedes albopictus	F	0	1	NA
0.05	1	S15B	DNT	Deciduous forest	Rainy	Maemoum	Roya	Kaoh Nheaek	Mondul Kiri	13.1375	106.707	160	09:00:00	10:00:00	2020-06-15	1	Outdoor	1h	Aedes albopictus	M	NA	1	NA
0.05	1	S15B	DNT	Deciduous forest	Rainy	Maemoum	Roya	Kaoh Nheaek	Mondul Kiri	13.1375	106.707	160	10:00:00	11:00:00	2020-06-15	2	Outdoor	1h	Aedes albopictus	F	0	1	NA
0.05	1	S15B	DNT	Deciduous forest	Rainy	Maemoum	Roya	Kaoh Nheaek	Mondul Kiri	13.1375	106.707	160	11:00:00	12:00:00	2020-06-15	2	Outdoor	1h	Aedes albopictus	F	0	4	NA
0.05	1	S15B	DNT	Deciduous forest	Rainy	Maemoum	Roya	Kaoh Nheaek	Mondul Kiri	13.1375	106.707	160	12:00:00	13:00:00	2020-06-15	2	Outdoor	1h	Aedes albopictus	F	0	2	NA
0.05	1	S15B	DNT	Deciduous forest	Rainy	Maemoum	Roya	Kaoh Nheaek	Mondul Kiri	13.1375	106.707	160	13:00:00	14:00:00	2020-06-15	2	Outdoor	1h	Aedes albopictus	F	0	1	NA
0.05	1	S15B	DNT	Deciduous forest	Rainy	Maemoum	Roya	Kaoh Nheaek	Mondul Kiri	13.1375	106.707	160	14:00:00	15:00:00	2020-06-15	2	Outdoor	1h	Aedes albopictus	F	0	4	NA
0.05	1	S15B	DNT	Deciduous forest	Rainy	Maemoum	Roya	Kaoh Nheaek	Mondul Kiri	13.1375	106.707	160	15:00:00	16:00:00	2020-06-15	2	Outdoor	1h	Aedes albopictus	F	0	5	NA
0.05	1	S15B	DNT	Deciduous forest	Rainy	Maemoum	Roya	Kaoh Nheaek	Mondul Kiri	13.1375	106.707	160	17:00:00	18:00:00	2020-06-15	2	Outdoor	1h	Aedes albopictus	F	0	2	NA
0.05	1	S15B	DNT	Deciduous forest	Rainy	Maemoum	Roya	Kaoh Nheaek	Mondul Kiri	13.1375	106.707	160	19:00:00	20:00:00	2020-06-15	2	Outdoor	1h	Aedes albopictus	F	0	7	NA
0.05	1	S15B	DNT	Deciduous forest	Rainy	Maemoum	Roya	Kaoh Nheaek	Mondul Kiri	13.1375	106.707	160	20:00:00	21:00:00	2020-06-15	2	Outdoor	1h	Aedes albopictus	F	0	4	NA
0.05	1	S15B	DNT	Deciduous forest	Rainy	Maemoum	Roya	Kaoh Nheaek	Mondul Kiri	13.1375	106.707	160	23:00:00	00:00:00	2020-06-16	2	Outdoor	1h	Aedes albopictus	F	0	4	NA
0.05	1	S15B	DNT	Deciduous forest	Rainy	Maemoum	Roya	Kaoh Nheaek	Mondul Kiri	13.1375	106.707	160	00:00:00	01:00:00	2020-06-16	2	Outdoor	1h	Aedes albopictus	F	0	2	NA
0.05	1	S15B	DNT	Deciduous forest	Rainy	Maemoum	Roya	Kaoh Nheaek	Mondul Kiri	13.1375	106.707	160	01:00:00	02:00:00	2020-06-16	2	Outdoor	1h	Aedes albopictus	F	0	1	NA
0.05	1	S15B	DNT	Deciduous forest	Rainy	Maemoum	Roya	Kaoh Nheaek	Mondul Kiri	13.1375	106.707	160	02:00:00	03:00:00	2020-06-16	2	Outdoor	1h	Aedes albopictus	F	0	1	NA
0.05	1	S15B	DNT	Deciduous forest	Rainy	Maemoum	Roya	Kaoh Nheaek	Mondul Kiri	13.1375	106.707	160	03:00:00	04:00:00	2020-06-16	2	Outdoor	1h	Aedes albopictus	F	0	4	NA
0.05	1	S15B	DNT	Deciduous forest	Rainy	Maemoum	Roya	Kaoh Nheaek	Mondul Kiri	13.1375	106.707	160	04:00:00	05:00:00	2020-06-16	2	Outdoor	1h	Aedes albopictus	F	0	2	NA
0.05	1	S15B	DNT	Deciduous forest	Rainy	Maemoum	Roya	Kaoh Nheaek	Mondul Kiri	13.1375	106.707	160	06:00:00	07:00:00	2020-06-16	2	Outdoor	1h	Aedes albopictus	F	0	2	NA
0.05	1	S15B	DNT	Deciduous forest	Rainy	Maemoum	Roya	Kaoh Nheaek	Mondul Kiri	13.1375	106.707	160	07:00:00	08:00:00	2020-06-16	2	Outdoor	1h	Aedes albopictus	F	0	4	NA
0.05	1	S15B	DNT	Deciduous forest	Rainy	Maemoum	Roya	Kaoh Nheaek	Mondul Kiri	13.1375	106.707	160	09:00:00	10:00:00	2020-06-16	2	Outdoor	1h	Aedes albopictus	F	0	3	NA
0.05	1	S15B	DNT	Deciduous forest	Rainy	Maemoum	Roya	Kaoh Nheaek	Mondul Kiri	13.1375	106.707	160	10:00:00	11:00:00	2020-06-16	3	Outdoor	1h	Aedes albopictus	F	0	13	NA
0.05	1	S15B	DNT	Deciduous forest	Rainy	Maemoum	Roya	Kaoh Nheaek	Mondul Kiri	13.1375	106.707	160	11:00:00	12:00:00	2020-06-16	3	Outdoor	1h	Aedes albopictus	F	0	14	NA
0.05	1	S15B	DNT	Deciduous forest	Rainy	Maemoum	Roya	Kaoh Nheaek	Mondul Kiri	13.1375	106.707	160	12:00:00	13:00:00	2020-06-16	3	Outdoor	1h	Aedes albopictus	F	0	4	NA
0.05	1	S15B	DNT	Deciduous forest	Rainy	Maemoum	Roya	Kaoh Nheaek	Mondul Kiri	13.1375	106.707	160	13:00:00	14:00:00	2020-06-16	3	Outdoor	1h	Aedes albopictus	F	0	4	NA
0.05	1	S15B	DNT	Deciduous forest	Rainy	Maemoum	Roya	Kaoh Nheaek	Mondul Kiri	13.1375	106.707	160	14:00:00	15:00:00	2020-06-16	3	Outdoor	1h	Aedes albopictus	F	0	1	NA
0.05	1	S15B	DNT	Deciduous forest	Rainy	Maemoum	Roya	Kaoh Nheaek	Mondul Kiri	13.1375	106.707	160	15:00:00	16:00:00	2020-06-16	3	Outdoor	1h	Aedes albopictus	F	0	9	NA
0.05	1	S15B	DNT	Deciduous forest	Rainy	Maemoum	Roya	Kaoh Nheaek	Mondul Kiri	13.1375	106.707	160	16:00:00	17:00:00	2020-06-16	3	Outdoor	1h	Aedes albopictus	F	0	14	NA
0.05	1	S15B	DNT	Deciduous forest	Rainy	Maemoum	Roya	Kaoh Nheaek	Mondul Kiri	13.1375	106.707	160	17:00:00	18:00:00	2020-06-16	3	Outdoor	1h	Aedes albopictus	F	0	4	NA
0.05	1	S15B	DNT	Deciduous forest	Rainy	Maemoum	Roya	Kaoh Nheaek	Mondul Kiri	13.1375	106.707	160	18:00:00	19:00:00	2020-06-16	3	Outdoor	1h	Aedes albopictus	F	0	9	NA
0.05	1	S15B	DNT	Deciduous forest	Rainy	Maemoum	Roya	Kaoh Nheaek	Mondul Kiri	13.1375	106.707	160	19:00:00	20:00:00	2020-06-16	3	Outdoor	1h	Aedes albopictus	F	0	4	NA
0.05	1	S15B	DNT	Deciduous forest	Rainy	Maemoum	Roya	Kaoh Nheaek	Mondul Kiri	13.1375	106.707	160	19:00:00	20:00:00	2020-06-16	3	Outdoor	1h	Aedes albopictus	M	NA	1	NA
0.05	1	S15B	DNT	Deciduous forest	Rainy	Maemoum	Roya	Kaoh Nheaek	Mondul Kiri	13.1375	106.707	160	20:00:00	21:00:00	2020-06-16	3	Outdoor	1h	Aedes albopictus	F	0	6	NA
0.05	1	S15B	DNT	Deciduous forest	Rainy	Maemoum	Roya	Kaoh Nheaek	Mondul Kiri	13.1375	106.707	160	22:00:00	23:00:00	2020-06-16	3	Outdoor	1h	Aedes albopictus	F	0	4	NA
0.05	1	S15B	DNT	Deciduous forest	Rainy	Maemoum	Roya	Kaoh Nheaek	Mondul Kiri	13.1375	106.707	160	23:00:00	00:00:00	2020-06-17	3	Outdoor	1h	Aedes albopictus	F	0	7	NA
0.05	1	S15B	DNT	Deciduous forest	Rainy	Maemoum	Roya	Kaoh Nheaek	Mondul Kiri	13.1375	106.707	160	00:00:00	01:00:00	2020-06-17	3	Outdoor	1h	Aedes albopictus	F	0	13	NA
0.05	1	S15B	DNT	Deciduous forest	Rainy	Maemoum	Roya	Kaoh Nheaek	Mondul Kiri	13.1375	106.707	160	01:00:00	02:00:00	2020-06-17	3	Outdoor	1h	Aedes albopictus	F	0	8	NA
0.05	1	S15B	DNT	Deciduous forest	Rainy	Maemoum	Roya	Kaoh Nheaek	Mondul Kiri	13.1375	106.707	160	02:00:00	03:00:00	2020-06-17	3	Outdoor	1h	Aedes albopictus	F	0	3	NA
0.05	1	S15B	DNT	Deciduous forest	Rainy	Maemoum	Roya	Kaoh Nheaek	Mondul Kiri	13.1375	106.707	160	03:00:00	04:00:00	2020-06-17	3	Outdoor	1h	Aedes albopictus	F	0	7	NA
0.05	1	S15B	DNT	Deciduous forest	Rainy	Maemoum	Roya	Kaoh Nheaek	Mondul Kiri	13.1375	106.707	160	06:00:00	07:00:00	2020-06-17	3	Outdoor	1h	Aedes albopictus	F	0	6	NA
0.05	1	S15B	DNT	Deciduous forest	Rainy	Maemoum	Roya	Kaoh Nheaek	Mondul Kiri	13.1375	106.707	160	07:00:00	08:00:00	2020-06-17	3	Outdoor	1h	Aedes albopictus	F	0	2	NA
0.05	1	S15B	DNT	Deciduous forest	Rainy	Maemoum	Roya	Kaoh Nheaek	Mondul Kiri	13.1375	106.707	160	08:00:00	09:00:00	2020-06-17	3	Outdoor	1h	Aedes albopictus	F	0	10	NA
0.05	1	S15B	DNT	Deciduous forest	Rainy	Maemoum	Roya	Kaoh Nheaek	Mondul Kiri	13.1375	106.707	160	09:00:00	10:00:00	2020-06-17	3	Outdoor	1h	Aedes albopictus	F	0	8	NA
0.05	1	S22	DNT	Deciduous forest	Rainy	Maemoum	Roya	Kaoh Nheaek	Mondul Kiri	13.0519	106.675	176	08:00:00	09:00:00	2020-06-15	1	Outdoor	1h	Aedes albopictus	F	0	1	NA
0.05	1	S22	DNT	Deciduous forest	Rainy	Maemoum	Roya	Kaoh Nheaek	Mondul Kiri	13.0519	106.675	176	09:00:00	10:00:00	2020-06-15	1	Outdoor	1h	Aedes albopictus	F	0	2	NA
0.05	1	S22	DNT	Deciduous forest	Rainy	Maemoum	Roya	Kaoh Nheaek	Mondul Kiri	13.0519	106.675	176	10:00:00	11:00:00	2020-06-15	1	Outdoor	1h	Aedes albopictus	F	0	2	NA
0.05	1	S22	DNT	Deciduous forest	Rainy	Maemoum	Roya	Kaoh Nheaek	Mondul Kiri	13.0519	106.675	176	11:00:00	12:00:00	2020-06-15	1	Outdoor	1h	Aedes albopictus	F	0	2	NA
0.05	1	S22	DNT	Deciduous forest	Rainy	Maemoum	Roya	Kaoh Nheaek	Mondul Kiri	13.0519	106.675	176	13:00:00	14:00:00	2020-06-15	1	Outdoor	1h	Aedes albopictus	F	0	6	NA
0.05	1	S22	DNT	Deciduous forest	Rainy	Maemoum	Roya	Kaoh Nheaek	Mondul Kiri	13.0519	106.675	176	14:00:00	15:00:00	2020-06-15	1	Outdoor	1h	Aedes albopictus	F	0	5	NA
0.05	1	S22	DNT	Deciduous forest	Rainy	Maemoum	Roya	Kaoh Nheaek	Mondul Kiri	13.0519	106.675	176	15:00:00	16:00:00	2020-06-15	1	Outdoor	1h	Aedes albopictus	F	0	1	NA
0.05	1	S22	DNT	Deciduous forest	Rainy	Maemoum	Roya	Kaoh Nheaek	Mondul Kiri	13.0519	106.675	176	15:00:00	16:00:00	2020-06-15	1	Outdoor	1h	Aedes albopictus	F	0	4	NA
0.05	1	S22	DNT	Deciduous forest	Rainy	Maemoum	Roya	Kaoh Nheaek	Mondul Kiri	13.0519	106.675	176	16:00:00	17:00:00	2020-06-15	1	Outdoor	1h	Aedes albopictus	F	0	5	NA
0.05	1	S22	DNT	Deciduous forest	Rainy	Maemoum	Roya	Kaoh Nheaek	Mondul Kiri	13.0519	106.675	176	17:00:00	18:00:00	2020-06-15	1	Outdoor	1h	Aedes albopictus	F	0	2	NA
0.05	1	S22	DNT	Deciduous forest	Rainy	Maemoum	Roya	Kaoh Nheaek	Mondul Kiri	13.0519	106.675	176	18:00:00	19:00:00	2020-06-15	1	Outdoor	1h	Aedes albopictus	F	0	9	NA
0.05	1	S22	DNT	Deciduous forest	Rainy	Maemoum	Roya	Kaoh Nheaek	Mondul Kiri	13.0519	106.675	176	19:00:00	20:00:00	2020-06-15	1	Outdoor	1h	Aedes albopictus	F	0	6	NA
0.05	1	S22	DNT	Deciduous forest	Rainy	Maemoum	Roya	Kaoh Nheaek	Mondul Kiri	13.0519	106.675	176	19:00:00	20:00:00	2020-06-15	1	Outdoor	1h	Aedes albopictus	M	NA	1	NA
0.05	1	S22	DNT	Deciduous forest	Rainy	Maemoum	Roya	Kaoh Nheaek	Mondul Kiri	13.0519	106.675	176	19:00:00	20:00:00	2020-06-15	1	Outdoor	1h	Aedes albopictus	F	0	1	NA
0.05	1	S22	DNT	Deciduous forest	Rainy	Maemoum	Roya	Kaoh Nheaek	Mondul Kiri	13.0519	106.675	176	21:00:00	22:00:00	2020-06-15	1	Outdoor	1h	Aedes albopictus	F	0	1	NA
0.05	1	S22	DNT	Deciduous forest	Rainy	Maemoum	Roya	Kaoh Nheaek	Mondul Kiri	13.0519	106.675	176	22:00:00	23:00:00	2020-06-15	1	Outdoor	1h	Aedes albopictus	F	0	2	NA
0.05	1	S22	DNT	Deciduous forest	Rainy	Maemoum	Roya	Kaoh Nheaek	Mondul Kiri	13.0519	106.675	176	22:00:00	23:00:00	2020-06-15	1	Outdoor	1h	Aedes albopictus	M	NA	1	NA
0.05	1	S22	DNT	Deciduous forest	Rainy	Maemoum	Roya	Kaoh Nheaek	Mondul Kiri	13.0519	106.675	176	01:00:00	02:00:00	2020-06-16	1	Outdoor	1h	Aedes albopictus	F	0	4	NA
0.05	1	S22	DNT	Deciduous forest	Rainy	Maemoum	Roya	Kaoh Nheaek	Mondul Kiri	13.0519	106.675	176	02:00:00	03:00:00	2020-06-16	1	Outdoor	1h	Aedes albopictus	F	0	5	NA
0.05	1	S22	DNT	Deciduous forest	Rainy	Maemoum	Roya	Kaoh Nheaek	Mondul Kiri	13.0519	106.675	176	03:00:00	04:00:00	2020-06-16	1	Outdoor	1h	Aedes albopictus	F	0	1	NA
0.05	1	S22	DNT	Deciduous forest	Rainy	Maemoum	Roya	Kaoh Nheaek	Mondul Kiri	13.0519	106.675	176	04:00:00	05:00:00	2020-06-16	1	Outdoor	1h	Aedes albopictus	F	0	2	NA
0.05	1	S22	DNT	Deciduous forest	Rainy	Maemoum	Roya	Kaoh Nheaek	Mondul Kiri	13.0519	106.675	176	06:00:00	07:00:00	2020-06-16	1	Outdoor	1h	Aedes albopictus	F	0	2	NA
0.05	1	S22	DNT	Deciduous forest	Rainy	Maemoum	Roya	Kaoh Nheaek	Mondul Kiri	13.0519	106.675	176	07:00:00	08:00:00	2020-06-16	1	Outdoor	1h	Aedes albopictus	F	0	1	NA
0.05	1	S22	DNT	Deciduous forest	Rainy	Maemoum	Roya	Kaoh Nheaek	Mondul Kiri	13.0519	106.675	176	08:00:00	09:00:00	2020-06-16	2	Outdoor	1h	Aedes albopictus	F	0	3	NA
0.05	1	S22	DNT	Deciduous forest	Rainy	Maemoum	Roya	Kaoh Nheaek	Mondul Kiri	13.0519	106.675	176	09:00:00	10:00:00	2020-06-16	2	Outdoor	1h	Aedes albopictus	F	0	3	NA
0.05	1	S22	DNT	Deciduous forest	Rainy	Maemoum	Roya	Kaoh Nheaek	Mondul Kiri	13.0519	106.675	176	10:00:00	11:00:00	2020-06-16	2	Outdoor	1h	Aedes albopictus	F	0	1	NA
0.05	1	S22	DNT	Deciduous forest	Rainy	Maemoum	Roya	Kaoh Nheaek	Mondul Kiri	13.0519	106.675	176	11:00:00	12:00:00	2020-06-16	2	Outdoor	1h	Aedes albopictus	F	0	5	NA
0.05	1	S22	DNT	Deciduous forest	Rainy	Maemoum	Roya	Kaoh Nheaek	Mondul Kiri	13.0519	106.675	176	12:00:00	13:00:00	2020-06-16	2	Outdoor	1h	Aedes albopictus	F	0	4	NA
0.05	1	S22	DNT	Deciduous forest	Rainy	Maemoum	Roya	Kaoh Nheaek	Mondul Kiri	13.0519	106.675	176	13:00:00	14:00:00	2020-06-16	2	Outdoor	1h	Aedes albopictus	F	0	2	NA
0.05	1	S22	DNT	Deciduous forest	Rainy	Maemoum	Roya	Kaoh Nheaek	Mondul Kiri	13.0519	106.675	176	13:00:00	14:00:00	2020-06-16	2	Outdoor	1h	Aedes albopictus	M	NA	1	NA
0.05	1	S22	DNT	Deciduous forest	Rainy	Maemoum	Roya	Kaoh Nheaek	Mondul Kiri	13.0519	106.675	176	15:00:00	16:00:00	2020-06-16	2	Outdoor	1h	Aedes albopictus	F	0	3	NA
0.05	1	S22	DNT	Deciduous forest	Rainy	Maemoum	Roya	Kaoh Nheaek	Mondul Kiri	13.0519	106.675	176	16:00:00	17:00:00	2020-06-16	2	Outdoor	1h	Aedes albopictus	F	0	1	NA
0.05	1	S22	DNT	Deciduous forest	Rainy	Maemoum	Roya	Kaoh Nheaek	Mondul Kiri	13.0519	106.675	176	17:00:00	18:00:00	2020-06-16	2	Outdoor	1h	Aedes albopictus	F	0	4	NA
0.05	1	S22	DNT	Deciduous forest	Rainy	Maemoum	Roya	Kaoh Nheaek	Mondul Kiri	13.0519	106.675	176	18:00:00	19:00:00	2020-06-16	2	Outdoor	1h	Aedes albopictus	F	0	5	NA
0.05	1	S22	DNT	Deciduous forest	Rainy	Maemoum	Roya	Kaoh Nheaek	Mondul Kiri	13.0519	106.675	176	19:00:00	20:00:00	2020-06-16	2	Outdoor	1h	Aedes albopictus	F	0	6	NA
0.05	1	S22	DNT	Deciduous forest	Rainy	Maemoum	Roya	Kaoh Nheaek	Mondul Kiri	13.0519	106.675	176	19:00:00	20:00:00	2020-06-16	2	Outdoor	1h	Aedes albopictus	M	NA	1	NA
0.05	1	S22	DNT	Deciduous forest	Rainy	Maemoum	Roya	Kaoh Nheaek	Mondul Kiri	13.0519	106.675	176	20:00:00	21:00:00	2020-06-16	2	Outdoor	1h	Aedes albopictus	F	0	6	NA
0.05	1	S22	DNT	Deciduous forest	Rainy	Maemoum	Roya	Kaoh Nheaek	Mondul Kiri	13.0519	106.675	176	20:00:00	21:00:00	2020-06-16	2	Outdoor	1h	Aedes albopictus	M	NA	2	NA
0.05	1	S22	DNT	Deciduous forest	Rainy	Maemoum	Roya	Kaoh Nheaek	Mondul Kiri	13.0519	106.675	176	21:00:00	22:00:00	2020-06-16	2	Outdoor	1h	Aedes albopictus	F	0	2	NA
0.05	1	S22	DNT	Deciduous forest	Rainy	Maemoum	Roya	Kaoh Nheaek	Mondul Kiri	13.0519	106.675	176	22:00:00	23:00:00	2020-06-16	2	Outdoor	1h	Aedes albopictus	F	0	4	NA
0.05	1	S22	DNT	Deciduous forest	Rainy	Maemoum	Roya	Kaoh Nheaek	Mondul Kiri	13.0519	106.675	176	23:00:00	00:00:00	2020-06-17	2	Outdoor	1h	Aedes albopictus	F	0	1	NA
0.05	1	S22	DNT	Deciduous forest	Rainy	Maemoum	Roya	Kaoh Nheaek	Mondul Kiri	13.0519	106.675	176	03:00:00	04:00:00	2020-06-17	2	Outdoor	1h	Aedes albopictus	F	0	1	NA
0.05	1	S22	DNT	Deciduous forest	Rainy	Maemoum	Roya	Kaoh Nheaek	Mondul Kiri	13.0519	106.675	176	06:00:00	07:00:00	2020-06-17	2	Outdoor	1h	Aedes albopictus	F	0	2	NA
0.05	1	S22	DNT	Deciduous forest	Rainy	Maemoum	Roya	Kaoh Nheaek	Mondul Kiri	13.0519	106.675	176	07:00:00	08:00:00	2020-06-17	2	Outdoor	1h	Aedes albopictus	F	0	1	NA
0.05	1	S22	DNT	Deciduous forest	Rainy	Maemoum	Roya	Kaoh Nheaek	Mondul Kiri	13.0519	106.675	176	10:00:00	11:00:00	2020-06-17	3	Outdoor	1h	Aedes albopictus	F	0	2	NA
0.05	1	S22	DNT	Deciduous forest	Rainy	Maemoum	Roya	Kaoh Nheaek	Mondul Kiri	13.0519	106.675	176	11:00:00	12:00:00	2020-06-17	3	Outdoor	1h	Aedes albopictus	F	0	2	NA
0.05	1	S22	DNT	Deciduous forest	Rainy	Maemoum	Roya	Kaoh Nheaek	Mondul Kiri	13.0519	106.675	176	12:00:00	13:00:00	2020-06-17	3	Outdoor	1h	Aedes albopictus	F	0	7	NA
0.05	1	S22	DNT	Deciduous forest	Rainy	Maemoum	Roya	Kaoh Nheaek	Mondul Kiri	13.0519	106.675	176	13:00:00	14:00:00	2020-06-17	3	Outdoor	1h	Aedes albopictus	F	0	6	NA
0.05	1	S22	DNT	Deciduous forest	Rainy	Maemoum	Roya	Kaoh Nheaek	Mondul Kiri	13.0519	106.675	176	14:00:00	15:00:00	2020-06-17	3	Outdoor	1h	Aedes albopictus	F	0	3	NA
0.05	1	S22	DNT	Deciduous forest	Rainy	Maemoum	Roya	Kaoh Nheaek	Mondul Kiri	13.0519	106.675	176	15:00:00	16:00:00	2020-06-17	3	Outdoor	1h	Aedes albopictus	F	0	7	NA
0.05	1	S22	DNT	Deciduous forest	Rainy	Maemoum	Roya	Kaoh Nheaek	Mondul Kiri	13.0519	106.675	176	16:00:00	17:00:00	2020-06-17	3	Outdoor	1h	Aedes albopictus	F	0	3	NA
0.05	1	S22	DNT	Deciduous forest	Rainy	Maemoum	Roya	Kaoh Nheaek	Mondul Kiri	13.0519	106.675	176	17:00:00	18:00:00	2020-06-17	3	Outdoor	1h	Aedes albopictus	F	0	2	NA
0.05	1	S22	DNT	Deciduous forest	Rainy	Maemoum	Roya	Kaoh Nheaek	Mondul Kiri	13.0519	106.675	176	18:00:00	19:00:00	2020-06-17	3	Outdoor	1h	Aedes albopictus	F	0	4	NA
0.05	1	S22	DNT	Deciduous forest	Rainy	Maemoum	Roya	Kaoh Nheaek	Mondul Kiri	13.0519	106.675	176	19:00:00	20:00:00	2020-06-17	3	Outdoor	1h	Aedes albopictus	F	0	1	NA
0.05	1	S22	DNT	Deciduous forest	Rainy	Maemoum	Roya	Kaoh Nheaek	Mondul Kiri	13.0519	106.675	176	21:00:00	22:00:00	2020-06-17	3	Outdoor	1h	Aedes albopictus	F	0	1	NA
0.05	1	S22	DNT	Deciduous forest	Rainy	Maemoum	Roya	Kaoh Nheaek	Mondul Kiri	13.0519	106.675	176	02:00:00	03:00:00	2020-06-18	3	Outdoor	1h	Aedes albopictus	F	0	1	NA
0.05	1	S22	DNT	Deciduous forest	Rainy	Maemoum	Roya	Kaoh Nheaek	Mondul Kiri	13.0519	106.675	176	03:00:00	04:00:00	2020-06-18	3	Outdoor	1h	Aedes albopictus	F	0	1	NA
0.05	1	S22	DNT	Deciduous forest	Rainy	Maemoum	Roya	Kaoh Nheaek	Mondul Kiri	13.0519	106.675	176	05:00:00	06:00:00	2020-06-18	3	Outdoor	1h	Aedes albopictus	F	0	1	NA
0.05	1	S24	DNT	Deciduous forest	Rainy	Maemoum	Roya	Kaoh Nheaek	Mondul Kiri	13.0377	106.551	105	12:00:00	13:00:00	2020-06-15	1	Outdoor	1h	Aedes albopictus	F	0	1	NA
0.05	1	S24	DNT	Deciduous forest	Rainy	Maemoum	Roya	Kaoh Nheaek	Mondul Kiri	13.0377	106.551	105	14:00:00	15:00:00	2020-06-15	1	Outdoor	1h	Aedes albopictus	F	0	1	NA
0.05	1	S24	DNT	Deciduous forest	Rainy	Maemoum	Roya	Kaoh Nheaek	Mondul Kiri	13.0377	106.551	105	17:00:00	18:00:00	2020-06-16	2	Outdoor	1h	Aedes albopictus	F	0	1	NA
0.05	1	S24	DNT	Deciduous forest	Rainy	Maemoum	Roya	Kaoh Nheaek	Mondul Kiri	13.0377	106.551	105	00:00:00	01:00:00	2020-06-17	2	Outdoor	1h	Aedes albopictus	F	0	1	NA
0.05	1	S24	DNT	Deciduous forest	Rainy	Maemoum	Roya	Kaoh Nheaek	Mondul Kiri	13.0377	106.551	105	04:00:00	05:00:00	2020-06-17	2	Outdoor	1h	Aedes albopictus	F	0	1	NA
0.05	1	S24	DNT	Deciduous forest	Rainy	Maemoum	Roya	Kaoh Nheaek	Mondul Kiri	13.0377	106.551	105	08:00:00	09:00:00	2020-06-17	3	Outdoor	1h	Aedes albopictus	F	0	1	NA
0.05	1	S24	DNT	Deciduous forest	Rainy	Maemoum	Roya	Kaoh Nheaek	Mondul Kiri	13.0377	106.551	105	13:00:00	14:00:00	2020-06-17	3	Outdoor	1h	Aedes albopictus	F	0	1	NA
0.05	1	S24	DNT	Deciduous forest	Rainy	Maemoum	Roya	Kaoh Nheaek	Mondul Kiri	13.0377	106.551	105	16:00:00	17:00:00	2020-06-17	3	Outdoor	1h	Aedes albopictus	F	0	2	NA
0.05	1	S24	DNT	Deciduous forest	Rainy	Maemoum	Roya	Kaoh Nheaek	Mondul Kiri	13.0377	106.551	105	17:00:00	18:00:00	2020-06-17	3	Outdoor	1h	Aedes albopictus	F	0	1	NA
0.05	1	S26	DNT	Deciduous forest	Rainy	Maemoum	Roya	Kaoh Nheaek	Mondul Kiri	13.0445	106.498	103	15:00:00	16:00:00	2020-06-15	1	Outdoor	1h	Aedes albopictus	F	0	1	NA
0.05	1	S26	DNT	Deciduous forest	Rainy	Maemoum	Roya	Kaoh Nheaek	Mondul Kiri	13.0445	106.498	103	15:00:00	16:00:00	2020-06-15	1	Outdoor	1h	Aedes albopictus	M	NA	2	NA
0.05	1	S26	DNT	Deciduous forest	Rainy	Maemoum	Roya	Kaoh Nheaek	Mondul Kiri	13.0445	106.498	103	16:00:00	17:00:00	2020-06-15	1	Outdoor	1h	Aedes albopictus	F	0	2	NA
0.05	1	S26	DNT	Deciduous forest	Rainy	Maemoum	Roya	Kaoh Nheaek	Mondul Kiri	13.0445	106.498	103	17:00:00	18:00:00	2020-06-15	1	Outdoor	1h	Aedes albopictus	F	0	1	NA
0.05	1	S26	DNT	Deciduous forest	Rainy	Maemoum	Roya	Kaoh Nheaek	Mondul Kiri	13.0445	106.498	103	04:00:00	05:00:00	2020-06-16	1	Outdoor	1h	Aedes albopictus	F	0	1	NA
0.05	1	S26	DNT	Deciduous forest	Rainy	Maemoum	Roya	Kaoh Nheaek	Mondul Kiri	13.0445	106.498	103	05:00:00	06:00:00	2020-06-16	1	Outdoor	1h	Aedes albopictus	F	0	1	NA
0.05	1	S26	DNT	Deciduous forest	Rainy	Maemoum	Roya	Kaoh Nheaek	Mondul Kiri	13.0445	106.498	103	12:00:00	13:00:00	2020-06-16	2	Outdoor	1h	Aedes albopictus	F	0	2	NA
0.05	1	S26	DNT	Deciduous forest	Rainy	Maemoum	Roya	Kaoh Nheaek	Mondul Kiri	13.0445	106.498	103	12:00:00	13:00:00	2020-06-16	2	Outdoor	1h	Aedes albopictus	M	NA	1	NA
0.05	1	S26	DNT	Deciduous forest	Rainy	Maemoum	Roya	Kaoh Nheaek	Mondul Kiri	13.0445	106.498	103	13:00:00	14:00:00	2020-06-16	2	Outdoor	1h	Aedes albopictus	F	0	1	NA
0.05	1	S26	DNT	Deciduous forest	Rainy	Maemoum	Roya	Kaoh Nheaek	Mondul Kiri	13.0445	106.498	103	14:00:00	15:00:00	2020-06-16	2	Outdoor	1h	Aedes albopictus	F	0	1	NA
0.05	1	S26	DNT	Deciduous forest	Rainy	Maemoum	Roya	Kaoh Nheaek	Mondul Kiri	13.0445	106.498	103	14:00:00	15:00:00	2020-06-16	2	Outdoor	1h	Aedes albopictus	M	NA	1	NA
0.05	1	S26	DNT	Deciduous forest	Rainy	Maemoum	Roya	Kaoh Nheaek	Mondul Kiri	13.0445	106.498	103	15:00:00	16:00:00	2020-06-16	2	Outdoor	1h	Aedes albopictus	F	0	1	NA
0.05	1	S26	DNT	Deciduous forest	Rainy	Maemoum	Roya	Kaoh Nheaek	Mondul Kiri	13.0445	106.498	103	16:00:00	17:00:00	2020-06-16	2	Outdoor	1h	Aedes albopictus	F	0	3	NA
0.05	1	S26	DNT	Deciduous forest	Rainy	Maemoum	Roya	Kaoh Nheaek	Mondul Kiri	13.0445	106.498	103	16:00:00	17:00:00	2020-06-16	2	Outdoor	1h	Aedes albopictus	M	NA	1	NA
0.05	1	S26	DNT	Deciduous forest	Rainy	Maemoum	Roya	Kaoh Nheaek	Mondul Kiri	13.0445	106.498	103	06:00:00	07:00:00	2020-06-17	2	Outdoor	1h	Aedes albopictus	F	0	1	NA
0.05	1	S26	DNT	Deciduous forest	Rainy	Maemoum	Roya	Kaoh Nheaek	Mondul Kiri	13.0445	106.498	103	09:00:00	10:00:00	2020-06-17	3	Outdoor	1h	Aedes albopictus	F	0	2	NA
0.05	1	S26	DNT	Deciduous forest	Rainy	Maemoum	Roya	Kaoh Nheaek	Mondul Kiri	13.0445	106.498	103	09:00:00	10:00:00	2020-06-17	3	Outdoor	1h	Aedes albopictus	M	NA	1	NA
0.05	1	S26	DNT	Deciduous forest	Rainy	Maemoum	Roya	Kaoh Nheaek	Mondul Kiri	13.0445	106.498	103	10:00:00	11:00:00	2020-06-17	3	Outdoor	1h	Aedes albopictus	F	0	2	NA
0.05	1	S26	DNT	Deciduous forest	Rainy	Maemoum	Roya	Kaoh Nheaek	Mondul Kiri	13.0445	106.498	103	11:00:00	12:00:00	2020-06-17	3	Outdoor	1h	Aedes albopictus	F	0	1	NA
0.05	1	S26	DNT	Deciduous forest	Rainy	Maemoum	Roya	Kaoh Nheaek	Mondul Kiri	13.0445	106.498	103	12:00:00	13:00:00	2020-06-17	3	Outdoor	1h	Aedes albopictus	F	0	1	NA
0.05	1	S26	DNT	Deciduous forest	Rainy	Maemoum	Roya	Kaoh Nheaek	Mondul Kiri	13.0445	106.498	103	13:00:00	14:00:00	2020-06-17	3	Outdoor	1h	Aedes albopictus	F	0	3	NA
0.05	1	S26	DNT	Deciduous forest	Rainy	Maemoum	Roya	Kaoh Nheaek	Mondul Kiri	13.0445	106.498	103	14:00:00	15:00:00	2020-06-17	3	Outdoor	1h	Aedes albopictus	F	0	2	NA
0.05	1	S26	DNT	Deciduous forest	Rainy	Maemoum	Roya	Kaoh Nheaek	Mondul Kiri	13.0445	106.498	103	15:00:00	16:00:00	2020-06-17	3	Outdoor	1h	Aedes albopictus	F	0	1	NA
0.05	1	S26	DNT	Deciduous forest	Rainy	Maemoum	Roya	Kaoh Nheaek	Mondul Kiri	13.0445	106.498	103	16:00:00	17:00:00	2020-06-17	3	Outdoor	1h	Aedes albopictus	F	0	1	NA
0.05	1	S26	DNT	Deciduous forest	Rainy	Maemoum	Roya	Kaoh Nheaek	Mondul Kiri	13.0445	106.498	103	18:00:00	19:00:00	2020-06-17	3	Outdoor	1h	Aedes albopictus	F	0	1	NA
0.05	1	S26	DNT	Deciduous forest	Rainy	Maemoum	Roya	Kaoh Nheaek	Mondul Kiri	13.0445	106.498	103	19:00:00	20:00:00	2020-06-17	3	Outdoor	1h	Aedes albopictus	F	0	1	NA
0.05	1	S26	DNT	Deciduous forest	Rainy	Maemoum	Roya	Kaoh Nheaek	Mondul Kiri	13.0445	106.498	103	21:00:00	22:00:00	2020-06-17	3	Outdoor	1h	Aedes albopictus	F	0	1	NA
0.05	1	S26	DNT	Deciduous forest	Rainy	Maemoum	Roya	Kaoh Nheaek	Mondul Kiri	13.0445	106.498	103	02:00:00	03:00:00	2020-06-18	3	Outdoor	1h	Aedes albopictus	F	0	1	NA
0.05	1	S31	DNT	Deciduous forest	Rainy	Mchouga	Roya	Kaoh Nheaek	Mondul Kiri	13.1366	106.858	169	08:00:00	09:00:00	2020-06-14	1	Outdoor	1h	Aedes albopictus	F	0	1	NA
0.05	1	S31	DNT	Deciduous forest	Rainy	Mchouga	Roya	Kaoh Nheaek	Mondul Kiri	13.1366	106.858	169	09:00:00	10:00:00	2020-06-14	1	Outdoor	1h	Aedes albopictus	F	0	1	NA
0.05	1	S31	DNT	Deciduous forest	Rainy	Mchouga	Roya	Kaoh Nheaek	Mondul Kiri	13.1366	106.858	169	10:00:00	11:00:00	2020-06-14	1	Outdoor	1h	Aedes albopictus	F	0	1	NA
0.05	1	S31	DNT	Deciduous forest	Rainy	Mchouga	Roya	Kaoh Nheaek	Mondul Kiri	13.1366	106.858	169	11:00:00	12:00:00	2020-06-14	1	Outdoor	1h	Aedes albopictus	F	0	1	NA
0.05	1	S31	DNT	Deciduous forest	Rainy	Mchouga	Roya	Kaoh Nheaek	Mondul Kiri	13.1366	106.858	169	12:00:00	13:00:00	2020-06-14	1	Outdoor	1h	Aedes albopictus	F	0	1	NA
0.05	1	S31	DNT	Deciduous forest	Rainy	Mchouga	Roya	Kaoh Nheaek	Mondul Kiri	13.1366	106.858	169	13:00:00	14:00:00	2020-06-14	1	Outdoor	1h	Aedes albopictus	F	0	1	NA
0.05	1	S31	DNT	Deciduous forest	Rainy	Mchouga	Roya	Kaoh Nheaek	Mondul Kiri	13.1366	106.858	169	15:00:00	16:00:00	2020-06-14	1	Outdoor	1h	Aedes albopictus	F	0	2	NA
0.05	1	S31	DNT	Deciduous forest	Rainy	Mchouga	Roya	Kaoh Nheaek	Mondul Kiri	13.1366	106.858	169	17:00:00	18:00:00	2020-06-14	1	Outdoor	1h	Aedes albopictus	F	0	2	NA
0.05	1	S31	DNT	Deciduous forest	Rainy	Mchouga	Roya	Kaoh Nheaek	Mondul Kiri	13.1366	106.858	169	19:00:00	20:00:00	2020-06-14	1	Outdoor	1h	Aedes albopictus	F	0	1	NA
0.05	1	S31	DNT	Deciduous forest	Rainy	Mchouga	Roya	Kaoh Nheaek	Mondul Kiri	13.1366	106.858	169	20:00:00	21:00:00	2020-06-14	1	Outdoor	1h	Aedes albopictus	F	0	3	NA
0.05	1	S31	DNT	Deciduous forest	Rainy	Mchouga	Roya	Kaoh Nheaek	Mondul Kiri	13.1366	106.858	169	21:00:00	22:00:00	2020-06-14	1	Outdoor	1h	Aedes albopictus	F	0	3	NA
0.05	1	S31	DNT	Deciduous forest	Rainy	Mchouga	Roya	Kaoh Nheaek	Mondul Kiri	13.1366	106.858	169	22:00:00	23:00:00	2020-06-14	1	Outdoor	1h	Aedes albopictus	F	0	2	NA
0.05	1	S31	DNT	Deciduous forest	Rainy	Mchouga	Roya	Kaoh Nheaek	Mondul Kiri	13.1366	106.858	169	23:00:00	00:00:00	2020-06-15	1	Outdoor	1h	Aedes albopictus	F	0	3	NA
0.05	1	S31	DNT	Deciduous forest	Rainy	Mchouga	Roya	Kaoh Nheaek	Mondul Kiri	13.1366	106.858	169	01:00:00	02:00:00	2020-06-15	1	Outdoor	1h	Aedes albopictus	F	0	2	NA
0.05	1	S31	DNT	Deciduous forest	Rainy	Mchouga	Roya	Kaoh Nheaek	Mondul Kiri	13.1366	106.858	169	07:00:00	08:00:00	2020-06-15	2	Outdoor	1h	Aedes albopictus	F	0	1	NA
0.05	1	S31	DNT	Deciduous forest	Rainy	Mchouga	Roya	Kaoh Nheaek	Mondul Kiri	13.1366	106.858	169	08:00:00	09:00:00	2020-06-15	2	Outdoor	1h	Aedes albopictus	F	0	1	NA
0.05	1	S31	DNT	Deciduous forest	Rainy	Mchouga	Roya	Kaoh Nheaek	Mondul Kiri	13.1366	106.858	169	09:00:00	10:00:00	2020-06-15	2	Outdoor	1h	Aedes albopictus	F	0	1	NA
0.05	1	S31	DNT	Deciduous forest	Rainy	Mchouga	Roya	Kaoh Nheaek	Mondul Kiri	13.1366	106.858	169	10:00:00	11:00:00	2020-06-15	2	Outdoor	1h	Aedes albopictus	F	0	2	NA
0.05	1	S31	DNT	Deciduous forest	Rainy	Mchouga	Roya	Kaoh Nheaek	Mondul Kiri	13.1366	106.858	169	11:00:00	12:00:00	2020-06-15	2	Outdoor	1h	Aedes albopictus	F	0	4	NA
0.05	1	S31	DNT	Deciduous forest	Rainy	Mchouga	Roya	Kaoh Nheaek	Mondul Kiri	13.1366	106.858	169	13:00:00	14:00:00	2020-06-15	2	Outdoor	1h	Aedes albopictus	F	0	2	NA
0.05	1	S31	DNT	Deciduous forest	Rainy	Mchouga	Roya	Kaoh Nheaek	Mondul Kiri	13.1366	106.858	169	14:00:00	15:00:00	2020-06-15	2	Outdoor	1h	Aedes albopictus	F	0	1	NA
0.05	1	S31	DNT	Deciduous forest	Rainy	Mchouga	Roya	Kaoh Nheaek	Mondul Kiri	13.1366	106.858	169	15:00:00	16:00:00	2020-06-15	2	Outdoor	1h	Aedes albopictus	F	0	3	NA
0.05	1	S31	DNT	Deciduous forest	Rainy	Mchouga	Roya	Kaoh Nheaek	Mondul Kiri	13.1366	106.858	169	16:00:00	17:00:00	2020-06-15	2	Outdoor	1h	Aedes albopictus	F	0	15	NA
0.05	1	S31	DNT	Deciduous forest	Rainy	Mchouga	Roya	Kaoh Nheaek	Mondul Kiri	13.1366	106.858	169	17:00:00	18:00:00	2020-06-15	2	Outdoor	1h	Aedes albopictus	F	0	6	NA
0.05	1	S31	DNT	Deciduous forest	Rainy	Mchouga	Roya	Kaoh Nheaek	Mondul Kiri	13.1366	106.858	169	18:00:00	19:00:00	2020-06-15	2	Outdoor	1h	Aedes albopictus	F	0	8	NA
0.05	1	S31	DNT	Deciduous forest	Rainy	Mchouga	Roya	Kaoh Nheaek	Mondul Kiri	13.1366	106.858	169	19:00:00	20:00:00	2020-06-15	2	Outdoor	1h	Aedes albopictus	F	0	3	NA
0.05	1	S31	DNT	Deciduous forest	Rainy	Mchouga	Roya	Kaoh Nheaek	Mondul Kiri	13.1366	106.858	169	20:00:00	21:00:00	2020-06-15	2	Outdoor	1h	Aedes albopictus	F	0	2	NA
0.05	1	S31	DNT	Deciduous forest	Rainy	Mchouga	Roya	Kaoh Nheaek	Mondul Kiri	13.1366	106.858	169	21:00:00	22:00:00	2020-06-15	2	Outdoor	1h	Aedes albopictus	F	0	3	NA
0.05	1	S31	DNT	Deciduous forest	Rainy	Mchouga	Roya	Kaoh Nheaek	Mondul Kiri	13.1366	106.858	169	22:00:00	23:00:00	2020-06-15	2	Outdoor	1h	Aedes albopictus	F	0	3	NA
0.05	1	S31	DNT	Deciduous forest	Rainy	Mchouga	Roya	Kaoh Nheaek	Mondul Kiri	13.1366	106.858	169	23:00:00	00:00:00	2020-06-16	2	Outdoor	1h	Aedes albopictus	F	0	3	NA
0.05	1	S31	DNT	Deciduous forest	Rainy	Mchouga	Roya	Kaoh Nheaek	Mondul Kiri	13.1366	106.858	169	01:00:00	02:00:00	2020-06-16	2	Outdoor	1h	Aedes albopictus	F	0	2	NA
0.05	1	S31	DNT	Deciduous forest	Rainy	Mchouga	Roya	Kaoh Nheaek	Mondul Kiri	13.1366	106.858	169	02:00:00	03:00:00	2020-06-16	2	Outdoor	1h	Aedes albopictus	F	0	3	NA
0.05	1	S31	DNT	Deciduous forest	Rainy	Mchouga	Roya	Kaoh Nheaek	Mondul Kiri	13.1366	106.858	169	04:00:00	05:00:00	2020-06-16	2	Outdoor	1h	Aedes albopictus	F	0	3	NA
0.05	1	S31	DNT	Deciduous forest	Rainy	Mchouga	Roya	Kaoh Nheaek	Mondul Kiri	13.1366	106.858	169	07:00:00	08:00:00	2020-06-16	3	Outdoor	1h	Aedes albopictus	F	0	2	NA
0.05	1	S31	DNT	Deciduous forest	Rainy	Mchouga	Roya	Kaoh Nheaek	Mondul Kiri	13.1366	106.858	169	08:00:00	09:00:00	2020-06-16	3	Outdoor	1h	Aedes albopictus	F	0	5	NA
0.05	1	S31	DNT	Deciduous forest	Rainy	Mchouga	Roya	Kaoh Nheaek	Mondul Kiri	13.1366	106.858	169	10:00:00	11:00:00	2020-06-16	3	Outdoor	1h	Aedes albopictus	F	0	2	NA
0.05	1	S31	DNT	Deciduous forest	Rainy	Mchouga	Roya	Kaoh Nheaek	Mondul Kiri	13.1366	106.858	169	12:00:00	13:00:00	2020-06-16	3	Outdoor	1h	Aedes albopictus	F	0	3	NA
0.05	1	S31	DNT	Deciduous forest	Rainy	Mchouga	Roya	Kaoh Nheaek	Mondul Kiri	13.1366	106.858	169	13:00:00	14:00:00	2020-06-16	3	Outdoor	1h	Aedes albopictus	F	0	8	NA
0.05	1	S31	DNT	Deciduous forest	Rainy	Mchouga	Roya	Kaoh Nheaek	Mondul Kiri	13.1366	106.858	169	14:00:00	15:00:00	2020-06-16	3	Outdoor	1h	Aedes albopictus	F	0	3	NA
0.05	1	S31	DNT	Deciduous forest	Rainy	Mchouga	Roya	Kaoh Nheaek	Mondul Kiri	13.1366	106.858	169	15:00:00	16:00:00	2020-06-16	3	Outdoor	1h	Aedes albopictus	F	0	2	NA
0.05	1	S31	DNT	Deciduous forest	Rainy	Mchouga	Roya	Kaoh Nheaek	Mondul Kiri	13.1366	106.858	169	16:00:00	17:00:00	2020-06-16	3	Outdoor	1h	Aedes albopictus	F	0	3	NA
0.05	1	S31	DNT	Deciduous forest	Rainy	Mchouga	Roya	Kaoh Nheaek	Mondul Kiri	13.1366	106.858	169	17:00:00	18:00:00	2020-06-16	3	Outdoor	1h	Aedes albopictus	F	0	4	NA
0.05	1	S31	DNT	Deciduous forest	Rainy	Mchouga	Roya	Kaoh Nheaek	Mondul Kiri	13.1366	106.858	169	19:00:00	20:00:00	2020-06-16	3	Outdoor	1h	Aedes albopictus	F	0	5	NA
0.05	1	S31	DNT	Deciduous forest	Rainy	Mchouga	Roya	Kaoh Nheaek	Mondul Kiri	13.1366	106.858	169	20:00:00	21:00:00	2020-06-16	3	Outdoor	1h	Aedes albopictus	F	0	5	NA
0.05	1	S31	DNT	Deciduous forest	Rainy	Mchouga	Roya	Kaoh Nheaek	Mondul Kiri	13.1366	106.858	169	21:00:00	22:00:00	2020-06-16	3	Outdoor	1h	Aedes albopictus	F	0	3	NA
0.05	1	S31	DNT	Deciduous forest	Rainy	Mchouga	Roya	Kaoh Nheaek	Mondul Kiri	13.1366	106.858	169	22:00:00	23:00:00	2020-06-16	3	Outdoor	1h	Aedes albopictus	F	0	2	NA
0.05	1	S31	DNT	Deciduous forest	Rainy	Mchouga	Roya	Kaoh Nheaek	Mondul Kiri	13.1366	106.858	169	23:00:00	00:00:00	2020-06-17	3	Outdoor	1h	Aedes albopictus	F	0	4	NA
0.05	1	S31	DNT	Deciduous forest	Rainy	Mchouga	Roya	Kaoh Nheaek	Mondul Kiri	13.1366	106.858	169	00:00:00	01:00:00	2020-06-17	3	Outdoor	1h	Aedes albopictus	F	0	4	NA
0.05	1	S31	DNT	Deciduous forest	Rainy	Mchouga	Roya	Kaoh Nheaek	Mondul Kiri	13.1366	106.858	169	01:00:00	02:00:00	2020-06-17	3	Outdoor	1h	Aedes albopictus	F	0	2	NA
0.05	1	S31	DNT	Deciduous forest	Rainy	Mchouga	Roya	Kaoh Nheaek	Mondul Kiri	13.1366	106.858	169	02:00:00	03:00:00	2020-06-17	3	Outdoor	1h	Aedes albopictus	F	0	2	NA
0.05	1	S34	DNT	Deciduous forest	Rainy	Rovak	Roya	Kaoh Nheaek	Mondul Kiri	13.0251	106.829	181	13:00:00	14:00:00	2020-06-14	1	Outdoor	1h	Aedes albopictus	F	0	3	NA
0.05	1	S34	DNT	Deciduous forest	Rainy	Rovak	Roya	Kaoh Nheaek	Mondul Kiri	13.0251	106.829	181	14:00:00	15:00:00	2020-06-14	1	Outdoor	1h	Aedes albopictus	F	0	1	NA
0.05	1	S34	DNT	Deciduous forest	Rainy	Rovak	Roya	Kaoh Nheaek	Mondul Kiri	13.0251	106.829	181	15:00:00	16:00:00	2020-06-14	1	Outdoor	1h	Aedes albopictus	F	0	5	NA
0.05	1	S34	DNT	Deciduous forest	Rainy	Rovak	Roya	Kaoh Nheaek	Mondul Kiri	13.0251	106.829	181	16:00:00	17:00:00	2020-06-14	1	Outdoor	1h	Aedes albopictus	F	0	4	NA
0.05	1	S34	DNT	Deciduous forest	Rainy	Rovak	Roya	Kaoh Nheaek	Mondul Kiri	13.0251	106.829	181	17:00:00	18:00:00	2020-06-14	1	Outdoor	1h	Aedes albopictus	F	0	3	NA
0.05	1	S34	DNT	Deciduous forest	Rainy	Rovak	Roya	Kaoh Nheaek	Mondul Kiri	13.0251	106.829	181	19:00:00	20:00:00	2020-06-14	1	Outdoor	1h	Aedes albopictus	F	0	1	NA
0.05	1	S34	DNT	Deciduous forest	Rainy	Rovak	Roya	Kaoh Nheaek	Mondul Kiri	13.0251	106.829	181	01:00:00	02:00:00	2020-06-15	1	Outdoor	1h	Aedes albopictus	F	0	1	NA
0.05	1	S34	DNT	Deciduous forest	Rainy	Rovak	Roya	Kaoh Nheaek	Mondul Kiri	13.0251	106.829	181	09:00:00	10:00:00	2020-06-15	2	Outdoor	1h	Aedes albopictus	F	0	1	NA
0.05	1	S34	DNT	Deciduous forest	Rainy	Rovak	Roya	Kaoh Nheaek	Mondul Kiri	13.0251	106.829	181	10:00:00	11:00:00	2020-06-15	2	Outdoor	1h	Aedes albopictus	F	0	1	NA
0.05	1	S34	DNT	Deciduous forest	Rainy	Rovak	Roya	Kaoh Nheaek	Mondul Kiri	13.0251	106.829	181	14:00:00	15:00:00	2020-06-15	2	Outdoor	1h	Aedes albopictus	F	0	8	NA
0.05	1	S34	DNT	Deciduous forest	Rainy	Rovak	Roya	Kaoh Nheaek	Mondul Kiri	13.0251	106.829	181	15:00:00	16:00:00	2020-06-15	2	Outdoor	1h	Aedes albopictus	F	1	3	NA
0.05	1	S34	DNT	Deciduous forest	Rainy	Rovak	Roya	Kaoh Nheaek	Mondul Kiri	13.0251	106.829	181	15:00:00	16:00:00	2020-06-15	2	Outdoor	1h	Aedes albopictus	F	0	3	NA
0.05	1	S34	DNT	Deciduous forest	Rainy	Rovak	Roya	Kaoh Nheaek	Mondul Kiri	13.0251	106.829	181	16:00:00	17:00:00	2020-06-15	2	Outdoor	1h	Aedes albopictus	F	0	1	NA
0.05	1	S34	DNT	Deciduous forest	Rainy	Rovak	Roya	Kaoh Nheaek	Mondul Kiri	13.0251	106.829	181	21:00:00	22:00:00	2020-06-15	2	Outdoor	1h	Aedes albopictus	F	0	1	NA
0.05	1	S34	DNT	Deciduous forest	Rainy	Rovak	Roya	Kaoh Nheaek	Mondul Kiri	13.0251	106.829	181	23:00:00	00:00:00	2020-06-16	2	Outdoor	1h	Aedes albopictus	F	0	2	NA
0.05	1	S34	DNT	Deciduous forest	Rainy	Rovak	Roya	Kaoh Nheaek	Mondul Kiri	13.0251	106.829	181	01:00:00	02:00:00	2020-06-16	2	Outdoor	1h	Aedes albopictus	F	0	2	NA
0.05	1	S34	DNT	Deciduous forest	Rainy	Rovak	Roya	Kaoh Nheaek	Mondul Kiri	13.0251	106.829	181	03:00:00	04:00:00	2020-06-16	2	Outdoor	1h	Aedes albopictus	F	0	2	NA
0.05	1	S34	DNT	Deciduous forest	Rainy	Rovak	Roya	Kaoh Nheaek	Mondul Kiri	13.0251	106.829	181	04:00:00	05:00:00	2020-06-16	2	Outdoor	1h	Aedes albopictus	F	0	2	NA
0.05	1	S34	DNT	Deciduous forest	Rainy	Rovak	Roya	Kaoh Nheaek	Mondul Kiri	13.0251	106.829	181	05:00:00	06:00:00	2020-06-16	2	Outdoor	1h	Aedes albopictus	F	0	3	NA
0.05	1	S34	DNT	Deciduous forest	Rainy	Rovak	Roya	Kaoh Nheaek	Mondul Kiri	13.0251	106.829	181	07:00:00	08:00:00	2020-06-16	2	Outdoor	1h	Aedes albopictus	F	0	1	NA
0.05	1	S34	DNT	Deciduous forest	Rainy	Rovak	Roya	Kaoh Nheaek	Mondul Kiri	13.0251	106.829	181	10:00:00	11:00:00	2020-06-16	3	Outdoor	1h	Aedes albopictus	F	0	4	NA
0.05	1	S34	DNT	Deciduous forest	Rainy	Rovak	Roya	Kaoh Nheaek	Mondul Kiri	13.0251	106.829	181	10:00:00	11:00:00	2020-06-16	3	Outdoor	1h	Aedes albopictus	F	1	1	NA
0.05	1	S34	DNT	Deciduous forest	Rainy	Rovak	Roya	Kaoh Nheaek	Mondul Kiri	13.0251	106.829	181	11:00:00	12:00:00	2020-06-16	3	Outdoor	1h	Aedes albopictus	F	0	2	NA
0.05	1	S34	DNT	Deciduous forest	Rainy	Rovak	Roya	Kaoh Nheaek	Mondul Kiri	13.0251	106.829	181	12:00:00	13:00:00	2020-06-16	3	Outdoor	1h	Aedes albopictus	F	0	6	NA
0.05	1	S34	DNT	Deciduous forest	Rainy	Rovak	Roya	Kaoh Nheaek	Mondul Kiri	13.0251	106.829	181	13:00:00	14:00:00	2020-06-16	3	Outdoor	1h	Aedes albopictus	F	0	3	NA
0.05	1	S34	DNT	Deciduous forest	Rainy	Rovak	Roya	Kaoh Nheaek	Mondul Kiri	13.0251	106.829	181	14:00:00	15:00:00	2020-06-16	3	Outdoor	1h	Aedes albopictus	F	0	6	NA
0.05	1	S34	DNT	Deciduous forest	Rainy	Rovak	Roya	Kaoh Nheaek	Mondul Kiri	13.0251	106.829	181	15:00:00	16:00:00	2020-06-16	3	Outdoor	1h	Aedes albopictus	F	0	5	NA
0.05	1	S34	DNT	Deciduous forest	Rainy	Rovak	Roya	Kaoh Nheaek	Mondul Kiri	13.0251	106.829	181	15:00:00	16:00:00	2020-06-16	3	Outdoor	1h	Aedes albopictus	F	1	1	NA
0.05	1	S34	DNT	Deciduous forest	Rainy	Rovak	Roya	Kaoh Nheaek	Mondul Kiri	13.0251	106.829	181	16:00:00	17:00:00	2020-06-16	3	Outdoor	1h	Aedes albopictus	F	0	5	NA
0.05	1	S34	DNT	Deciduous forest	Rainy	Rovak	Roya	Kaoh Nheaek	Mondul Kiri	13.0251	106.829	181	17:00:00	18:00:00	2020-06-16	3	Outdoor	1h	Aedes albopictus	F	0	2	NA
0.05	1	S34	DNT	Deciduous forest	Rainy	Rovak	Roya	Kaoh Nheaek	Mondul Kiri	13.0251	106.829	181	22:00:00	23:00:00	2020-06-16	3	Outdoor	1h	Aedes albopictus	F	0	1	NA
0.05	1	S34	DNT	Deciduous forest	Rainy	Rovak	Roya	Kaoh Nheaek	Mondul Kiri	13.0251	106.829	181	23:00:00	00:00:00	2020-06-17	3	Outdoor	1h	Aedes albopictus	F	0	3	NA
0.05	1	S34	DNT	Deciduous forest	Rainy	Rovak	Roya	Kaoh Nheaek	Mondul Kiri	13.0251	106.829	181	01:00:00	02:00:00	2020-06-17	3	Outdoor	1h	Aedes albopictus	F	0	1	NA
0.05	1	S34	DNT	Deciduous forest	Rainy	Rovak	Roya	Kaoh Nheaek	Mondul Kiri	13.0251	106.829	181	06:00:00	07:00:00	2020-06-17	3	Outdoor	1h	Aedes albopictus	F	0	2	NA
0.05	1	S36	DNT	Deciduous forest	Rainy	Maemoum	Roya	Kaoh Nheaek	Mondul Kiri	13.0662	106.583	129	16:00:00	17:00:00	2020-06-14	1	Outdoor	1h	Aedes albopictus	F	0	2	NA
0.05	1	S36	DNT	Deciduous forest	Rainy	Maemoum	Roya	Kaoh Nheaek	Mondul Kiri	13.0662	106.583	129	17:00:00	18:00:00	2020-06-14	1	Outdoor	1h	Aedes albopictus	F	0	2	NA
0.05	1	S36	DNT	Deciduous forest	Rainy	Maemoum	Roya	Kaoh Nheaek	Mondul Kiri	13.0662	106.583	129	06:00:00	07:00:00	2020-06-15	1	Outdoor	1h	Aedes albopictus	F	0	2	NA
0.05	1	S36	DNT	Deciduous forest	Rainy	Maemoum	Roya	Kaoh Nheaek	Mondul Kiri	13.0662	106.583	129	10:00:00	11:00:00	2020-06-15	2	Outdoor	1h	Aedes albopictus	F	0	1	NA
0.05	1	S36	DNT	Deciduous forest	Rainy	Maemoum	Roya	Kaoh Nheaek	Mondul Kiri	13.0662	106.583	129	14:00:00	15:00:00	2020-06-15	2	Outdoor	1h	Aedes albopictus	F	0	2	NA
0.05	1	S36	DNT	Deciduous forest	Rainy	Maemoum	Roya	Kaoh Nheaek	Mondul Kiri	13.0662	106.583	129	15:00:00	16:00:00	2020-06-15	2	Outdoor	1h	Aedes albopictus	F	0	2	NA
0.05	1	S36	DNT	Deciduous forest	Rainy	Maemoum	Roya	Kaoh Nheaek	Mondul Kiri	13.0662	106.583	129	16:00:00	17:00:00	2020-06-15	2	Outdoor	1h	Aedes albopictus	F	0	4	NA
0.05	1	S36	DNT	Deciduous forest	Rainy	Maemoum	Roya	Kaoh Nheaek	Mondul Kiri	13.0662	106.583	129	17:00:00	18:00:00	2020-06-15	2	Outdoor	1h	Aedes albopictus	F	0	2	NA
0.05	1	S36	DNT	Deciduous forest	Rainy	Maemoum	Roya	Kaoh Nheaek	Mondul Kiri	13.0662	106.583	129	18:00:00	19:00:00	2020-06-15	2	Outdoor	1h	Aedes albopictus	F	0	1	NA
0.05	1	S36	DNT	Deciduous forest	Rainy	Maemoum	Roya	Kaoh Nheaek	Mondul Kiri	13.0662	106.583	129	19:00:00	20:00:00	2020-06-15	2	Outdoor	1h	Aedes albopictus	F	0	2	NA
0.05	1	S36	DNT	Deciduous forest	Rainy	Maemoum	Roya	Kaoh Nheaek	Mondul Kiri	13.0662	106.583	129	20:00:00	21:00:00	2020-06-15	2	Outdoor	1h	Aedes albopictus	F	0	1	NA
0.05	1	S36	DNT	Deciduous forest	Rainy	Maemoum	Roya	Kaoh Nheaek	Mondul Kiri	13.0662	106.583	129	21:00:00	22:00:00	2020-06-15	2	Outdoor	1h	Aedes albopictus	F	0	1	NA
0.05	1	S36	DNT	Deciduous forest	Rainy	Maemoum	Roya	Kaoh Nheaek	Mondul Kiri	13.0662	106.583	129	00:00:00	01:00:00	2020-06-16	2	Outdoor	1h	Aedes albopictus	F	0	1	NA
0.05	1	S36	DNT	Deciduous forest	Rainy	Maemoum	Roya	Kaoh Nheaek	Mondul Kiri	13.0662	106.583	129	05:00:00	06:00:00	2020-06-16	2	Outdoor	1h	Aedes albopictus	F	0	3	NA
0.05	1	S36	DNT	Deciduous forest	Rainy	Maemoum	Roya	Kaoh Nheaek	Mondul Kiri	13.0662	106.583	129	06:00:00	07:00:00	2020-06-16	2	Outdoor	1h	Aedes albopictus	F	0	1	NA
0.05	1	S36	DNT	Deciduous forest	Rainy	Maemoum	Roya	Kaoh Nheaek	Mondul Kiri	13.0662	106.583	129	12:00:00	13:00:00	2020-06-16	3	Outdoor	1h	Aedes albopictus	F	0	2	NA
0.05	1	S36	DNT	Deciduous forest	Rainy	Maemoum	Roya	Kaoh Nheaek	Mondul Kiri	13.0662	106.583	129	15:00:00	16:00:00	2020-06-16	3	Outdoor	1h	Aedes albopictus	F	0	2	NA
0.05	1	S36	DNT	Deciduous forest	Rainy	Maemoum	Roya	Kaoh Nheaek	Mondul Kiri	13.0662	106.583	129	17:00:00	18:00:00	2020-06-16	3	Outdoor	1h	Aedes albopictus	F	0	2	NA
0.05	1	S36	DNT	Deciduous forest	Rainy	Maemoum	Roya	Kaoh Nheaek	Mondul Kiri	13.0662	106.583	129	18:00:00	19:00:00	2020-06-16	3	Outdoor	1h	Aedes albopictus	F	0	5	NA
0.05	1	S36	DNT	Deciduous forest	Rainy	Maemoum	Roya	Kaoh Nheaek	Mondul Kiri	13.0662	106.583	129	20:00:00	21:00:00	2020-06-16	3	Outdoor	1h	Aedes albopictus	F	0	2	NA
0.05	1	S36	DNT	Deciduous forest	Rainy	Maemoum	Roya	Kaoh Nheaek	Mondul Kiri	13.0662	106.583	129	22:00:00	23:00:00	2020-06-16	3	Outdoor	1h	Aedes albopictus	F	0	1	NA
0.05	1	S36	DNT	Deciduous forest	Rainy	Maemoum	Roya	Kaoh Nheaek	Mondul Kiri	13.0662	106.583	129	23:00:00	00:00:00	2020-06-17	3	Outdoor	1h	Aedes albopictus	F	0	1	NA
0.05	1	S36	DNT	Deciduous forest	Rainy	Maemoum	Roya	Kaoh Nheaek	Mondul Kiri	13.0662	106.583	129	15:00:00	16:00:00	2020-06-17	3	Outdoor	1h	Aedes albopictus	F	0	1	NA
0.05	1	KonvaD	DNT	Village	Rainy	Kdaoy	Roya	Kaoh Nheaek	Mondul Kiri	13.1053	106.631	134	07:00:00	08:00:00	2020-06-15	1	Outdoor	1h	Aedes albopictus	F	0	2	NA
0.05	1	KonvaD	DNT	Village	Rainy	Kdaoy	Roya	Kaoh Nheaek	Mondul Kiri	13.1053	106.631	134	10:00:00	11:00:00	2020-06-15	1	Outdoor	1h	Aedes aegypti	F	0	1	NA
0.05	1	KonvaD	DNT	Village	Rainy	Kdaoy	Roya	Kaoh Nheaek	Mondul Kiri	13.1053	106.631	134	12:00:00	13:00:00	2020-06-15	1	Outdoor	1h	Aedes albopictus	F	0	3	NA
0.05	1	KonvaD	DNT	Village	Rainy	Kdaoy	Roya	Kaoh Nheaek	Mondul Kiri	13.1053	106.631	134	14:00:00	15:00:00	2020-06-15	1	Outdoor	1h	Aedes albopictus	F	0	10	NA
0.05	1	KonvaD	DNT	Village	Rainy	Kdaoy	Roya	Kaoh Nheaek	Mondul Kiri	13.1053	106.631	134	14:00:00	15:00:00	2020-06-15	1	Outdoor	1h	Aedes albopictus	M	NA	1	NA
0.05	1	KonvaD	DNT	Village	Rainy	Kdaoy	Roya	Kaoh Nheaek	Mondul Kiri	13.1053	106.631	134	15:00:00	16:00:00	2020-06-15	1	Outdoor	1h	Aedes albopictus	F	0	1	NA
0.05	1	KonvaD	DNT	Village	Rainy	Kdaoy	Roya	Kaoh Nheaek	Mondul Kiri	13.1053	106.631	134	16:00:00	17:00:00	2020-06-15	1	Outdoor	1h	Aedes albopictus	F	0	3	NA
0.05	1	KonvaD	DNT	Village	Rainy	Kdaoy	Roya	Kaoh Nheaek	Mondul Kiri	13.1053	106.631	134	16:00:00	17:00:00	2020-06-15	1	Outdoor	1h	Aedes albopictus	M	NA	1	NA
0.05	1	KonvaD	DNT	Village	Rainy	Kdaoy	Roya	Kaoh Nheaek	Mondul Kiri	13.1053	106.631	134	17:00:00	18:00:00	2020-06-15	1	Outdoor	1h	Aedes albopictus	F	0	2	NA
0.05	1	KonvaD	DNT	Village	Rainy	Kdaoy	Roya	Kaoh Nheaek	Mondul Kiri	13.1053	106.631	134	03:00:00	04:00:00	2020-06-16	1	Outdoor	1h	Aedes albopictus	F	0	2	NA
0.05	1	KonvaD	DNT	Village	Rainy	Kdaoy	Roya	Kaoh Nheaek	Mondul Kiri	13.1053	106.631	134	04:00:00	05:00:00	2020-06-16	1	Outdoor	1h	Aedes aegypti	M	NA	1	NA
0.05	1	KonvaD	DNT	Village	Rainy	Kdaoy	Roya	Kaoh Nheaek	Mondul Kiri	13.1053	106.631	134	06:00:00	07:00:00	2020-06-16	1	Outdoor	1h	Aedes albopictus	F	0	2	NA
0.05	1	KonvaD	DNT	Village	Rainy	Kdaoy	Roya	Kaoh Nheaek	Mondul Kiri	13.1053	106.631	134	06:00:00	07:00:00	2020-06-16	1	Outdoor	1h	Aedes albopictus	M	NA	1	NA
0.05	1	KonvaD	DNT	Village	Rainy	Kdaoy	Roya	Kaoh Nheaek	Mondul Kiri	13.1053	106.631	134	07:00:00	08:00:00	2020-06-16	2	Outdoor	1h	Aedes albopictus	M	NA	1	NA
0.05	1	KonvaD	DNT	Village	Rainy	Kdaoy	Roya	Kaoh Nheaek	Mondul Kiri	13.1053	106.631	134	07:00:00	08:00:00	2020-06-16	2	Outdoor	1h	Aedes albopictus	F	0	1	NA
0.05	1	KonvaD	DNT	Village	Rainy	Kdaoy	Roya	Kaoh Nheaek	Mondul Kiri	13.1053	106.631	134	09:00:00	10:00:00	2020-06-16	2	Outdoor	1h	Aedes albopictus	F	0	1	NA
0.05	1	KonvaD	DNT	Village	Rainy	Kdaoy	Roya	Kaoh Nheaek	Mondul Kiri	13.1053	106.631	134	10:00:00	11:00:00	2020-06-16	2	Outdoor	1h	Aedes albopictus	F	0	5	NA
0.05	1	KonvaD	DNT	Village	Rainy	Kdaoy	Roya	Kaoh Nheaek	Mondul Kiri	13.1053	106.631	134	11:00:00	12:00:00	2020-06-16	2	Outdoor	1h	Aedes albopictus	F	0	2	NA
0.05	1	KonvaD	DNT	Village	Rainy	Kdaoy	Roya	Kaoh Nheaek	Mondul Kiri	13.1053	106.631	134	12:00:00	13:00:00	2020-06-16	2	Outdoor	1h	Aedes albopictus	F	0	4	NA
0.05	1	KonvaD	DNT	Village	Rainy	Kdaoy	Roya	Kaoh Nheaek	Mondul Kiri	13.1053	106.631	134	12:00:00	13:00:00	2020-06-16	2	Outdoor	1h	Aedes albopictus	M	NA	1	NA
0.05	1	KonvaD	DNT	Village	Rainy	Kdaoy	Roya	Kaoh Nheaek	Mondul Kiri	13.1053	106.631	134	13:00:00	14:00:00	2020-06-16	2	Outdoor	1h	Aedes albopictus	F	0	4	NA
0.05	1	KonvaD	DNT	Village	Rainy	Kdaoy	Roya	Kaoh Nheaek	Mondul Kiri	13.1053	106.631	134	13:00:00	14:00:00	2020-06-16	2	Outdoor	1h	Aedes albopictus	M	NA	4	NA
0.05	1	KonvaD	DNT	Village	Rainy	Kdaoy	Roya	Kaoh Nheaek	Mondul Kiri	13.1053	106.631	134	15:00:00	16:00:00	2020-06-16	2	Outdoor	1h	Aedes albopictus	F	0	7	NA
0.05	1	KonvaD	DNT	Village	Rainy	Kdaoy	Roya	Kaoh Nheaek	Mondul Kiri	13.1053	106.631	134	16:00:00	17:00:00	2020-06-16	2	Outdoor	1h	Aedes albopictus	F	0	3	NA
0.05	1	KonvaD	DNT	Village	Rainy	Kdaoy	Roya	Kaoh Nheaek	Mondul Kiri	13.1053	106.631	134	17:00:00	18:00:00	2020-06-16	2	Outdoor	1h	Aedes albopictus	F	0	10	NA
0.05	1	KonvaD	DNT	Village	Rainy	Kdaoy	Roya	Kaoh Nheaek	Mondul Kiri	13.1053	106.631	134	17:00:00	18:00:00	2020-06-16	2	Outdoor	1h	Aedes albopictus	M	NA	2	NA
0.05	1	KonvaD	DNT	Village	Rainy	Kdaoy	Roya	Kaoh Nheaek	Mondul Kiri	13.1053	106.631	134	00:00:00	01:00:00	2020-06-17	2	Outdoor	1h	Aedes albopictus	F	0	1	NA
0.05	1	KonvaD	DNT	Village	Rainy	Kdaoy	Roya	Kaoh Nheaek	Mondul Kiri	13.1053	106.631	134	08:00:00	09:00:00	2020-06-17	3	Outdoor	1h	Aedes albopictus	F	0	1	NA
0.05	1	KonvaD	DNT	Village	Rainy	Kdaoy	Roya	Kaoh Nheaek	Mondul Kiri	13.1053	106.631	134	08:00:00	09:00:00	2020-06-17	3	Outdoor	1h	Aedes albopictus	M	NA	1	NA
0.05	1	KonvaD	DNT	Village	Rainy	Kdaoy	Roya	Kaoh Nheaek	Mondul Kiri	13.1053	106.631	134	09:00:00	10:00:00	2020-06-17	3	Outdoor	1h	Aedes albopictus	F	0	3	NA
0.05	1	KonvaD	DNT	Village	Rainy	Kdaoy	Roya	Kaoh Nheaek	Mondul Kiri	13.1053	106.631	134	11:00:00	12:00:00	2020-06-17	3	Outdoor	1h	Aedes albopictus	F	0	5	NA
0.05	1	KonvaD	DNT	Village	Rainy	Kdaoy	Roya	Kaoh Nheaek	Mondul Kiri	13.1053	106.631	134	12:00:00	13:00:00	2020-06-17	3	Outdoor	1h	Aedes albopictus	F	0	4	NA
0.05	1	KonvaD	DNT	Village	Rainy	Kdaoy	Roya	Kaoh Nheaek	Mondul Kiri	13.1053	106.631	134	13:00:00	14:00:00	2020-06-17	3	Outdoor	1h	Aedes albopictus	F	0	1	NA
0.05	1	KonvaD	DNT	Village	Rainy	Kdaoy	Roya	Kaoh Nheaek	Mondul Kiri	13.1053	106.631	134	14:00:00	15:00:00	2020-06-17	3	Outdoor	1h	Aedes albopictus	F	0	4	NA
0.05	1	KonvaD	DNT	Village	Rainy	Kdaoy	Roya	Kaoh Nheaek	Mondul Kiri	13.1053	106.631	134	14:00:00	15:00:00	2020-06-17	3	Outdoor	1h	Aedes albopictus	M	NA	4	NA
0.05	1	KonvaD	DNT	Village	Rainy	Kdaoy	Roya	Kaoh Nheaek	Mondul Kiri	13.1053	106.631	134	15:00:00	16:00:00	2020-06-17	3	Outdoor	1h	Aedes albopictus	F	0	2	NA
0.05	1	KonvaD	DNT	Village	Rainy	Kdaoy	Roya	Kaoh Nheaek	Mondul Kiri	13.1053	106.631	134	16:00:00	17:00:00	2020-06-17	3	Outdoor	1h	Aedes albopictus	F	0	7	NA
0.05	1	KonvaD	DNT	Village	Rainy	Kdaoy	Roya	Kaoh Nheaek	Mondul Kiri	13.1053	106.631	134	16:00:00	17:00:00	2020-06-17	3	Outdoor	1h	Aedes albopictus	M	NA	1	NA
0.05	1	KonvaD	DNT	Village	Rainy	Kdaoy	Roya	Kaoh Nheaek	Mondul Kiri	13.1053	106.631	134	17:00:00	18:00:00	2020-06-17	3	Outdoor	1h	Aedes albopictus	F	0	1	NA
0.05	1	KonvaD	DNT	Village	Rainy	Kdaoy	Roya	Kaoh Nheaek	Mondul Kiri	13.1053	106.631	134	22:00:00	23:00:00	2020-06-17	3	Outdoor	1h	Aedes albopictus	F	0	1	NA
0.05	1	KonvaD	DNT	Village	Rainy	Kdaoy	Roya	Kaoh Nheaek	Mondul Kiri	13.1053	106.631	134	02:00:00	03:00:00	2020-06-18	3	Outdoor	1h	Aedes albopictus	F	0	1	NA
0.05	1	KonvaD	DNT	Village	Rainy	Kdaoy	Roya	Kaoh Nheaek	Mondul Kiri	13.1053	106.631	134	04:00:00	05:00:00	2020-06-18	3	Outdoor	1h	Aedes albopictus	F	0	1	NA
0.05	1	KonvaD	DNT	Village	Rainy	Kdaoy	Roya	Kaoh Nheaek	Mondul Kiri	13.1053	106.631	134	06:00:00	07:00:00	2020-06-18	3	Outdoor	1h	Aedes albopictus	F	0	3	NA
0.05	1	PhnomPi	DNT	Village	Rainy	Maemoum	Roya	Kaoh Nheaek	Mondul Kiri	13.0469	106.452	82	07:00:00	08:00:00	2020-06-15	1	Outdoor	1h	Aedes albopictus	F	0	3	NA
0.05	1	PhnomPi	DNT	Village	Rainy	Maemoum	Roya	Kaoh Nheaek	Mondul Kiri	13.0469	106.452	82	16:00:00	17:00:00	2020-06-15	1	Outdoor	1h	Aedes albopictus	F	0	1	NA
0.05	1	PhnomPi	DNT	Village	Rainy	Maemoum	Roya	Kaoh Nheaek	Mondul Kiri	13.0469	106.452	82	01:00:00	02:00:00	2020-06-16	1	Outdoor	1h	Aedes albopictus	F	0	1	NA
0.05	1	PhnomPi	DNT	Village	Rainy	Maemoum	Roya	Kaoh Nheaek	Mondul Kiri	13.0469	106.452	82	18:00:00	19:00:00	2020-06-16	2	Outdoor	1h	Aedes albopictus	F	0	1	NA
0.05	1	PhnomPi	DNT	Village	Rainy	Maemoum	Roya	Kaoh Nheaek	Mondul Kiri	13.0469	106.452	82	04:00:00	05:00:00	2020-06-17	2	Outdoor	1h	Aedes albopictus	F	0	1	NA
0.05	1	PhnomPi	DNT	Village	Rainy	Maemoum	Roya	Kaoh Nheaek	Mondul Kiri	13.0469	106.452	82	08:00:00	09:00:00	2020-06-17	3	Outdoor	1h	Aedes albopictus	F	0	1	NA
0.05	1	PhnomPi	DNT	Village	Rainy	Maemoum	Roya	Kaoh Nheaek	Mondul Kiri	13.0469	106.452	82	15:00:00	16:00:00	2020-06-17	3	Outdoor	1h	Aedes albopictus	F	0	4	NA
0.05	1	PhnomPi	DNT	Village	Rainy	Maemoum	Roya	Kaoh Nheaek	Mondul Kiri	13.0469	106.452	82	15:00:00	16:00:00	2020-06-17	3	Outdoor	1h	Aedes albopictus	M	NA	3	NA
0.05	1	PhnomPi	DNT	Village	Rainy	Maemoum	Roya	Kaoh Nheaek	Mondul Kiri	13.0469	106.452	82	16:00:00	17:00:00	2020-06-17	3	Outdoor	1h	Aedes albopictus	F	0	5	NA
0.05	1	PhnomPi	DNT	Village	Rainy	Maemoum	Roya	Kaoh Nheaek	Mondul Kiri	13.0469	106.452	82	16:00:00	17:00:00	2020-06-17	3	Outdoor	1h	Aedes albopictus	M	NA	1	NA
0.05	1	PhnomPi	DNT	Village	Rainy	Maemoum	Roya	Kaoh Nheaek	Mondul Kiri	13.0469	106.452	82	17:00:00	18:00:00	2020-06-17	3	Outdoor	1h	Aedes albopictus	F	0	2	NA
0.05	1	PhnomPi	DNT	Village	Rainy	Maemoum	Roya	Kaoh Nheaek	Mondul Kiri	13.0469	106.452	82	18:00:00	19:00:00	2020-06-17	3	Outdoor	1h	Aedes albopictus	F	0	1	NA
0.05	1	PhnomPi	DNT	Village	Rainy	Maemoum	Roya	Kaoh Nheaek	Mondul Kiri	13.0469	106.452	82	01:00:00	02:00:00	2020-06-18	3	Outdoor	1h	Aedes albopictus	F	0	1	NA
0.05	1	PhnomPi	DNT	Village	Rainy	Maemoum	Roya	Kaoh Nheaek	Mondul Kiri	13.0469	106.452	82	03:00:00	04:00:00	2020-06-18	3	Outdoor	1h	Aedes albopictus	F	0	1	NA
0.05	1	PhnomPi	DNT	Village	Rainy	Maemoum	Roya	Kaoh Nheaek	Mondul Kiri	13.0469	106.452	82	05:00:00	06:00:00	2020-06-18	3	Outdoor	1h	Aedes albopictus	F	0	2	NA
0.05	1	PhnomPi	DNT	Village	Rainy	Maemoum	Roya	Kaoh Nheaek	Mondul Kiri	13.0469	106.452	82	06:00:00	07:00:00	2020-06-18	3	Outdoor	1h	Aedes albopictus	F	0	1	NA
0.05	1	RoveakB	DNT	Village	Rainy	Maemoum	Roya	Kaoh Nheaek	Mondul Kiri	13.16	106.899	148	14:00:00	15:00:00	2020-06-14	1	Outdoor	1h	Aedes albopictus	F	0	1	NA
0.05	1	RoveakB	DNT	Village	Rainy	Maemoum	Roya	Kaoh Nheaek	Mondul Kiri	13.16	106.899	148	17:00:00	18:00:00	2020-06-14	1	Outdoor	1h	Aedes albopictus	F	0	1	NA
0.05	1	RoveakB	DNT	Village	Rainy	Maemoum	Roya	Kaoh Nheaek	Mondul Kiri	13.16	106.899	148	08:00:00	09:00:00	2020-06-15	2	Outdoor	1h	Aedes albopictus	M	NA	1	NA
0.05	1	RoveakB	DNT	Village	Rainy	Maemoum	Roya	Kaoh Nheaek	Mondul Kiri	13.16	106.899	148	09:00:00	10:00:00	2020-06-15	2	Outdoor	1h	Aedes albopictus	M	NA	1	NA
0.05	1	RoveakB	DNT	Village	Rainy	Maemoum	Roya	Kaoh Nheaek	Mondul Kiri	13.16	106.899	148	07:00:00	08:00:00	2020-06-16	3	Outdoor	1h	Aedes albopictus	F	0	1	NA
0.05	1	RoveakB	DNT	Village	Rainy	Maemoum	Roya	Kaoh Nheaek	Mondul Kiri	13.16	106.899	148	10:00:00	11:00:00	2020-06-16	3	Outdoor	1h	Aedes albopictus	F	0	1	NA
0.05	1	RoveakB	DNT	Village	Rainy	Maemoum	Roya	Kaoh Nheaek	Mondul Kiri	13.16	106.899	148	16:00:00	17:00:00	2020-06-16	3	Outdoor	1h	Aedes albopictus	F	0	2	NA
0.05	1	RoveakB	DNT	Village	Rainy	Maemoum	Roya	Kaoh Nheaek	Mondul Kiri	13.16	106.899	148	08:00:00	09:00:00	2020-06-15	2	Outdoor	1h	Aedes albopictus	F	0	2	NA
0.05	1	RoveakB	DNT	Village	Rainy	Maemoum	Roya	Kaoh Nheaek	Mondul Kiri	13.16	106.899	148	09:00:00	10:00:00	2020-06-15	2	Outdoor	1h	Aedes albopictus	F	0	2	NA
0.05	1	RoveakB	DNT	Village	Rainy	Maemoum	Roya	Kaoh Nheaek	Mondul Kiri	13.16	106.899	148	14:00:00	15:00:00	2020-06-15	2	Outdoor	1h	Aedes albopictus	F	0	1	NA
0.05	1	RoveakB	DNT	Village	Rainy	Maemoum	Roya	Kaoh Nheaek	Mondul Kiri	13.16	106.899	148	15:00:00	16:00:00	2020-06-15	2	Outdoor	1h	Aedes aegypti	F	0	1	NA
0.05	1	RoveakB	DNT	Village	Rainy	Maemoum	Roya	Kaoh Nheaek	Mondul Kiri	13.16	106.899	148	16:00:00	17:00:00	2020-06-16	3	Outdoor	1h	Aedes albopictus	F	0	1	NA
0.05	1	RoveakB	DNT	Village	Rainy	Maemoum	Roya	Kaoh Nheaek	Mondul Kiri	13.16	106.899	148	04:00:00	05:00:00	2020-06-17	3	Outdoor	1h	Aedes albopictus	F	0	1	NA
0.05	1	S7	DNT	Deciduous forest	Rainy	Maemoum	Roya	Kaoh Nheaek	Mondul Kiri	13.1401	106.79	181	09:00:00	10:00:00	2020-07-15	1	Outdoor	1h	Aedes albopictus	F	0	1	NA
0.05	1	S7	DNT	Deciduous forest	Rainy	Maemoum	Roya	Kaoh Nheaek	Mondul Kiri	13.1401	106.79	181	10:00:00	11:00:00	2020-07-15	1	Outdoor	1h	Aedes albopictus	F	0	1	NA
0.05	1	S7	DNT	Deciduous forest	Rainy	Maemoum	Roya	Kaoh Nheaek	Mondul Kiri	13.1401	106.79	181	11:00:00	12:00:00	2020-07-15	1	Outdoor	1h	Aedes albopictus	F	0	1	NA
0.05	1	S7	DNT	Deciduous forest	Rainy	Maemoum	Roya	Kaoh Nheaek	Mondul Kiri	13.1401	106.79	181	12:00:00	13:00:00	2020-07-15	1	Outdoor	1h	Aedes albopictus	F	0	1	NA
0.05	1	S7	DNT	Deciduous forest	Rainy	Maemoum	Roya	Kaoh Nheaek	Mondul Kiri	13.1401	106.79	181	13:00:00	14:00:00	2020-07-15	1	Outdoor	1h	Aedes albopictus	F	0	2	NA
0.05	1	S7	DNT	Deciduous forest	Rainy	Maemoum	Roya	Kaoh Nheaek	Mondul Kiri	13.1401	106.79	181	14:00:00	15:00:00	2020-07-15	1	Outdoor	1h	Aedes albopictus	M	NA	1	NA
0.05	1	S7	DNT	Deciduous forest	Rainy	Maemoum	Roya	Kaoh Nheaek	Mondul Kiri	13.1401	106.79	181	15:00:00	16:00:00	2020-07-15	1	Outdoor	1h	Aedes albopictus	F	0	1	NA
0.05	1	S7	DNT	Deciduous forest	Rainy	Maemoum	Roya	Kaoh Nheaek	Mondul Kiri	13.1401	106.79	181	16:00:00	17:00:00	2020-07-15	1	Outdoor	1h	Aedes albopictus	F	0	1	NA
0.05	1	S7	DNT	Deciduous forest	Rainy	Maemoum	Roya	Kaoh Nheaek	Mondul Kiri	13.1401	106.79	181	18:00:00	19:00:00	2020-07-15	1	Outdoor	1h	Aedes albopictus	F	0	1	NA
0.05	1	S7	DNT	Deciduous forest	Rainy	Maemoum	Roya	Kaoh Nheaek	Mondul Kiri	13.1401	106.79	181	20:00:00	21:00:00	2020-07-15	1	Outdoor	1h	Aedes albopictus	F	0	1	NA
0.05	1	S7	DNT	Deciduous forest	Rainy	Maemoum	Roya	Kaoh Nheaek	Mondul Kiri	13.1401	106.79	181	22:00:00	23:00:00	2020-07-15	1	Outdoor	1h	Aedes albopictus	F	1	1	NA
0.05	1	S7	DNT	Deciduous forest	Rainy	Maemoum	Roya	Kaoh Nheaek	Mondul Kiri	13.1401	106.79	181	03:00:00	04:00:00	2020-07-16	1	Outdoor	1h	Aedes albopictus	F	0	1	NA
0.05	1	S7	DNT	Deciduous forest	Rainy	Maemoum	Roya	Kaoh Nheaek	Mondul Kiri	13.1401	106.79	181	04:00:00	05:00:00	2020-07-16	1	Outdoor	1h	Aedes albopictus	F	0	3	NA
0.05	1	S7	DNT	Deciduous forest	Rainy	Maemoum	Roya	Kaoh Nheaek	Mondul Kiri	13.1401	106.79	181	05:00:00	06:00:00	2020-07-16	1	Outdoor	1h	Aedes albopictus	F	0	1	NA
0.05	1	S7	DNT	Deciduous forest	Rainy	Maemoum	Roya	Kaoh Nheaek	Mondul Kiri	13.1401	106.79	181	09:00:00	10:00:00	2020-07-16	2	Outdoor	1h	Aedes albopictus	F	0	2	NA
0.05	1	S7	DNT	Deciduous forest	Rainy	Maemoum	Roya	Kaoh Nheaek	Mondul Kiri	13.1401	106.79	181	11:00:00	12:00:00	2020-07-16	2	Outdoor	1h	Aedes albopictus	F	0	1	NA
0.05	1	S7	DNT	Deciduous forest	Rainy	Maemoum	Roya	Kaoh Nheaek	Mondul Kiri	13.1401	106.79	181	13:00:00	14:00:00	2020-07-16	2	Outdoor	1h	Aedes albopictus	F	0	2	NA
0.05	1	S7	DNT	Deciduous forest	Rainy	Maemoum	Roya	Kaoh Nheaek	Mondul Kiri	13.1401	106.79	181	14:00:00	15:00:00	2020-07-16	2	Outdoor	1h	Aedes albopictus	F	0	1	NA
0.05	1	S7	DNT	Deciduous forest	Rainy	Maemoum	Roya	Kaoh Nheaek	Mondul Kiri	13.1401	106.79	181	15:00:00	16:00:00	2020-07-16	2	Outdoor	1h	Aedes albopictus	F	0	1	NA
0.05	1	S7	DNT	Deciduous forest	Rainy	Maemoum	Roya	Kaoh Nheaek	Mondul Kiri	13.1401	106.79	181	16:00:00	17:00:00	2020-07-16	2	Outdoor	1h	Aedes albopictus	F	0	1	NA
0.05	1	S7	DNT	Deciduous forest	Rainy	Maemoum	Roya	Kaoh Nheaek	Mondul Kiri	13.1401	106.79	181	12:00:00	13:00:00	2020-07-17	3	Outdoor	1h	Aedes albopictus	F	0	1	NA
0.05	1	S7	DNT	Deciduous forest	Rainy	Maemoum	Roya	Kaoh Nheaek	Mondul Kiri	13.1401	106.79	181	14:00:00	15:00:00	2020-07-17	3	Outdoor	1h	Aedes albopictus	F	0	1	NA
0.05	1	S7	DNT	Deciduous forest	Rainy	Maemoum	Roya	Kaoh Nheaek	Mondul Kiri	13.1401	106.79	181	16:00:00	17:00:00	2020-07-17	3	Outdoor	1h	Aedes albopictus	F	0	1	NA
0.05	1	S7	DNT	Deciduous forest	Rainy	Maemoum	Roya	Kaoh Nheaek	Mondul Kiri	13.1401	106.79	181	17:00:00	18:00:00	2020-07-17	3	Outdoor	1h	Aedes albopictus	F	0	1	NA
0.05	1	S7	DNT	Deciduous forest	Rainy	Maemoum	Roya	Kaoh Nheaek	Mondul Kiri	13.1401	106.79	181	18:00:00	19:00:00	2020-07-17	3	Outdoor	1h	Aedes albopictus	F	0	1	NA
0.05	1	S7	DNT	Deciduous forest	Rainy	Maemoum	Roya	Kaoh Nheaek	Mondul Kiri	13.1401	106.79	181	04:00:00	05:00:00	2020-07-18	3	Outdoor	1h	Aedes albopictus	F	0	1	NA
0.05	1	S7	DNT	Deciduous forest	Rainy	Maemoum	Roya	Kaoh Nheaek	Mondul Kiri	13.1401	106.79	181	05:00:00	06:00:00	2020-07-18	3	Outdoor	1h	Aedes albopictus	F	0	1	NA
0.05	1	S7	DNT	Deciduous forest	Rainy	Maemoum	Roya	Kaoh Nheaek	Mondul Kiri	13.1401	106.79	181	07:00:00	08:00:00	2020-07-18	3	Outdoor	1h	Aedes albopictus	F	0	1	NA
0.05	1	S9B	DNT	Deciduous forest	Rainy	Mchouga	Roya	Kaoh Nheaek	Mondul Kiri	13.1085	106.825	176	17:00:00	18:00:00	2020-07-15	1	Outdoor	1h	Aedes albopictus	F	0	1	NA
0.05	1	S9B	DNT	Deciduous forest	Rainy	Mchouga	Roya	Kaoh Nheaek	Mondul Kiri	13.1085	106.825	176	01:00:00	02:00:00	2020-07-16	1	Outdoor	1h	Aedes albopictus	F	0	1	NA
0.05	1	S9B	DNT	Deciduous forest	Rainy	Mchouga	Roya	Kaoh Nheaek	Mondul Kiri	13.1085	106.825	176	05:00:00	06:00:00	2020-07-16	1	Outdoor	1h	Aedes albopictus	F	0	1	NA
0.05	1	S9B	DNT	Deciduous forest	Rainy	Mchouga	Roya	Kaoh Nheaek	Mondul Kiri	13.1085	106.825	176	06:00:00	07:00:00	2020-07-16	1	Outdoor	1h	Aedes albopictus	F	0	1	NA
0.05	1	S9B	DNT	Deciduous forest	Rainy	Mchouga	Roya	Kaoh Nheaek	Mondul Kiri	13.1085	106.825	176	17:00:00	18:00:00	2020-07-16	2	Outdoor	1h	Aedes albopictus	F	0	2	NA
0.05	1	S9B	DNT	Deciduous forest	Rainy	Mchouga	Roya	Kaoh Nheaek	Mondul Kiri	13.1085	106.825	176	22:00:00	23:00:00	2020-07-16	2	Outdoor	1h	Aedes albopictus	F	0	1	NA
0.05	1	S9B	DNT	Deciduous forest	Rainy	Mchouga	Roya	Kaoh Nheaek	Mondul Kiri	13.1085	106.825	176	23:00:00	00:00:00	2020-07-17	2	Outdoor	1h	Aedes albopictus	F	0	1	NA
0.05	1	S9B	DNT	Deciduous forest	Rainy	Mchouga	Roya	Kaoh Nheaek	Mondul Kiri	13.1085	106.825	176	03:00:00	04:00:00	2020-07-17	2	Outdoor	1h	Aedes albopictus	F	0	1	NA
0.05	1	S9B	DNT	Deciduous forest	Rainy	Mchouga	Roya	Kaoh Nheaek	Mondul Kiri	13.1085	106.825	176	04:00:00	05:00:00	2020-07-17	2	Outdoor	1h	Aedes albopictus	F	0	2	NA
0.05	1	S9B	DNT	Deciduous forest	Rainy	Mchouga	Roya	Kaoh Nheaek	Mondul Kiri	13.1085	106.825	176	06:00:00	07:00:00	2020-07-17	2	Outdoor	1h	Aedes albopictus	F	0	1	NA
0.05	1	S9B	DNT	Deciduous forest	Rainy	Mchouga	Roya	Kaoh Nheaek	Mondul Kiri	13.1085	106.825	176	07:00:00	08:00:00	2020-07-17	2	Outdoor	1h	Aedes albopictus	F	0	1	NA
0.05	1	S9B	DNT	Deciduous forest	Rainy	Mchouga	Roya	Kaoh Nheaek	Mondul Kiri	13.1085	106.825	176	09:00:00	10:00:00	2020-07-17	3	Outdoor	1h	Aedes albopictus	F	0	1	NA
0.05	1	S9B	DNT	Deciduous forest	Rainy	Mchouga	Roya	Kaoh Nheaek	Mondul Kiri	13.1085	106.825	176	13:00:00	14:00:00	2020-07-17	3	Outdoor	1h	Aedes albopictus	F	0	2	NA
0.05	1	S9B	DNT	Deciduous forest	Rainy	Mchouga	Roya	Kaoh Nheaek	Mondul Kiri	13.1085	106.825	176	15:00:00	16:00:00	2020-07-17	3	Outdoor	1h	Aedes albopictus	F	0	2	NA
0.05	1	S9B	DNT	Deciduous forest	Rainy	Mchouga	Roya	Kaoh Nheaek	Mondul Kiri	13.1085	106.825	176	16:00:00	17:00:00	2020-07-17	3	Outdoor	1h	Aedes albopictus	F	0	2	NA
0.05	1	S9B	DNT	Deciduous forest	Rainy	Mchouga	Roya	Kaoh Nheaek	Mondul Kiri	13.1085	106.825	176	17:00:00	18:00:00	2020-07-17	3	Outdoor	1h	Aedes albopictus	F	0	1	NA
0.05	1	S9B	DNT	Deciduous forest	Rainy	Mchouga	Roya	Kaoh Nheaek	Mondul Kiri	13.1085	106.825	176	19:00:00	20:00:00	2020-07-17	3	Outdoor	1h	Aedes albopictus	F	0	1	NA
0.05	1	S9B	DNT	Deciduous forest	Rainy	Mchouga	Roya	Kaoh Nheaek	Mondul Kiri	13.1085	106.825	176	03:00:00	04:00:00	2020-07-18	3	Outdoor	1h	Aedes albopictus	F	0	1	NA
0.05	1	S9B	DNT	Deciduous forest	Rainy	Mchouga	Roya	Kaoh Nheaek	Mondul Kiri	13.1085	106.825	176	05:00:00	06:00:00	2020-07-18	3	Outdoor	1h	Aedes albopictus	F	0	2	NA
0.05	1	S9B	DNT	Deciduous forest	Rainy	Mchouga	Roya	Kaoh Nheaek	Mondul Kiri	13.1085	106.825	176	06:00:00	07:00:00	2020-07-18	3	Outdoor	1h	Aedes albopictus	F	0	1	NA
0.05	1	S10	DNT	Deciduous forest	Rainy	Maemoum	Roya	Kaoh Nheaek	Mondul Kiri	13.0957	106.745	175	09:00:00	10:00:00	2020-07-15	1	Outdoor	1h	Aedes albopictus	F	0	2	NA
0.05	1	S10	DNT	Deciduous forest	Rainy	Maemoum	Roya	Kaoh Nheaek	Mondul Kiri	13.0957	106.745	175	14:00:00	15:00:00	2020-07-15	1	Outdoor	1h	Aedes albopictus	F	0	1	NA
0.05	1	S10	DNT	Deciduous forest	Rainy	Maemoum	Roya	Kaoh Nheaek	Mondul Kiri	13.0957	106.745	175	16:00:00	17:00:00	2020-07-15	1	Outdoor	1h	Aedes albopictus	F	0	5	NA
0.05	1	S10	DNT	Deciduous forest	Rainy	Maemoum	Roya	Kaoh Nheaek	Mondul Kiri	13.0957	106.745	175	06:00:00	07:00:00	2020-07-16	1	Outdoor	1h	Aedes albopictus	F	0	1	NA
0.05	1	S10	DNT	Deciduous forest	Rainy	Maemoum	Roya	Kaoh Nheaek	Mondul Kiri	13.0957	106.745	175	09:00:00	10:00:00	2020-07-16	2	Outdoor	1h	Aedes albopictus	F	0	1	NA
0.05	1	S10	DNT	Deciduous forest	Rainy	Maemoum	Roya	Kaoh Nheaek	Mondul Kiri	13.0957	106.745	175	10:00:00	11:00:00	2020-07-16	2	Outdoor	1h	Aedes albopictus	F	0	1	NA
0.05	1	S10	DNT	Deciduous forest	Rainy	Maemoum	Roya	Kaoh Nheaek	Mondul Kiri	13.0957	106.745	175	07:00:00	08:00:00	2020-07-17	2	Outdoor	1h	Aedes albopictus	F	0	1	NA
0.05	1	S10	DNT	Deciduous forest	Rainy	Maemoum	Roya	Kaoh Nheaek	Mondul Kiri	13.0957	106.745	175	10:00:00	11:00:00	2020-07-17	3	Outdoor	1h	Aedes albopictus	F	0	1	NA
0.05	1	S10	DNT	Deciduous forest	Rainy	Maemoum	Roya	Kaoh Nheaek	Mondul Kiri	13.0957	106.745	175	13:00:00	14:00:00	2020-07-17	3	Outdoor	1h	Aedes albopictus	F	0	1	NA
0.05	1	S10	DNT	Deciduous forest	Rainy	Maemoum	Roya	Kaoh Nheaek	Mondul Kiri	13.0957	106.745	175	14:00:00	15:00:00	2020-07-17	3	Outdoor	1h	Aedes albopictus	F	0	1	NA
0.05	1	S10	DNT	Deciduous forest	Rainy	Maemoum	Roya	Kaoh Nheaek	Mondul Kiri	13.0957	106.745	175	16:00:00	17:00:00	2020-07-17	3	Outdoor	1h	Aedes albopictus	F	0	3	NA
0.05	1	S10	DNT	Deciduous forest	Rainy	Maemoum	Roya	Kaoh Nheaek	Mondul Kiri	13.0957	106.745	175	06:00:00	07:00:00	2020-07-18	3	Outdoor	1h	Aedes albopictus	F	0	1	NA
0.05	1	S10	DNT	Deciduous forest	Rainy	Maemoum	Roya	Kaoh Nheaek	Mondul Kiri	13.0957	106.745	175	07:00:00	08:00:00	2020-07-18	3	Outdoor	1h	Aedes albopictus	F	0	1	NA
0.05	1	S15B	DNT	Deciduous forest	Rainy	Maemoum	Roya	Kaoh Nheaek	Mondul Kiri	13.1375	106.707	160	10:00:00	11:00:00	2020-07-15	1	Outdoor	1h	Aedes albopictus	F	0	1	NA
0.05	1	S15B	DNT	Deciduous forest	Rainy	Maemoum	Roya	Kaoh Nheaek	Mondul Kiri	13.1375	106.707	160	11:00:00	12:00:00	2020-07-15	1	Outdoor	1h	Aedes albopictus	F	0	1	NA
0.05	1	S15B	DNT	Deciduous forest	Rainy	Maemoum	Roya	Kaoh Nheaek	Mondul Kiri	13.1375	106.707	160	12:00:00	13:00:00	2020-07-15	1	Outdoor	1h	Aedes albopictus	F	0	1	NA
0.05	1	S15B	DNT	Deciduous forest	Rainy	Maemoum	Roya	Kaoh Nheaek	Mondul Kiri	13.1375	106.707	160	14:00:00	15:00:00	2020-07-15	1	Outdoor	1h	Aedes albopictus	F	0	2	NA
0.05	1	S15B	DNT	Deciduous forest	Rainy	Maemoum	Roya	Kaoh Nheaek	Mondul Kiri	13.1375	106.707	160	15:00:00	16:00:00	2020-07-15	1	Outdoor	1h	Aedes albopictus	F	0	3	NA
0.05	1	S15B	DNT	Deciduous forest	Rainy	Maemoum	Roya	Kaoh Nheaek	Mondul Kiri	13.1375	106.707	160	17:00:00	18:00:00	2020-07-15	1	Outdoor	1h	Aedes albopictus	F	0	3	NA
0.05	1	S15B	DNT	Deciduous forest	Rainy	Maemoum	Roya	Kaoh Nheaek	Mondul Kiri	13.1375	106.707	160	18:00:00	19:00:00	2020-07-15	1	Outdoor	1h	Aedes albopictus	F	0	1	NA
0.05	1	S15B	DNT	Deciduous forest	Rainy	Maemoum	Roya	Kaoh Nheaek	Mondul Kiri	13.1375	106.707	160	22:00:00	23:00:00	2020-07-15	1	Outdoor	1h	Aedes albopictus	F	0	2	NA
0.05	1	S15B	DNT	Deciduous forest	Rainy	Maemoum	Roya	Kaoh Nheaek	Mondul Kiri	13.1375	106.707	160	23:00:00	00:00:00	2020-07-16	2	Outdoor	1h	Aedes albopictus	F	0	1	NA
0.05	1	S15B	DNT	Deciduous forest	Rainy	Maemoum	Roya	Kaoh Nheaek	Mondul Kiri	13.1375	106.707	160	01:00:00	02:00:00	2020-07-16	1	Outdoor	1h	Aedes albopictus	M	NA	1	NA
0.05	1	S15B	DNT	Deciduous forest	Rainy	Maemoum	Roya	Kaoh Nheaek	Mondul Kiri	13.1375	106.707	160	02:00:00	03:00:00	2020-07-16	1	Outdoor	1h	Aedes albopictus	F	0	1	NA
0.05	1	S15B	DNT	Deciduous forest	Rainy	Maemoum	Roya	Kaoh Nheaek	Mondul Kiri	13.1375	106.707	160	02:00:00	03:00:00	2020-07-16	1	Outdoor	1h	Aedes albopictus	M	NA	1	NA
0.05	1	S15B	DNT	Deciduous forest	Rainy	Maemoum	Roya	Kaoh Nheaek	Mondul Kiri	13.1375	106.707	160	04:00:00	05:00:00	2020-07-16	1	Outdoor	1h	Aedes albopictus	M	NA	1	NA
0.05	1	S15B	DNT	Deciduous forest	Rainy	Maemoum	Roya	Kaoh Nheaek	Mondul Kiri	13.1375	106.707	160	04:00:00	05:00:00	2020-07-16	1	Outdoor	1h	Aedes albopictus	F	0	1	NA
0.05	1	S15B	DNT	Deciduous forest	Rainy	Maemoum	Roya	Kaoh Nheaek	Mondul Kiri	13.1375	106.707	160	05:00:00	06:00:00	2020-07-16	1	Outdoor	1h	Aedes albopictus	F	0	1	NA
0.05	1	S15B	DNT	Deciduous forest	Rainy	Maemoum	Roya	Kaoh Nheaek	Mondul Kiri	13.1375	106.707	160	07:00:00	08:00:00	2020-07-16	1	Outdoor	1h	Aedes albopictus	F	0	2	NA
0.05	1	S15B	DNT	Deciduous forest	Rainy	Maemoum	Roya	Kaoh Nheaek	Mondul Kiri	13.1375	106.707	160	08:00:00	09:00:00	2020-07-16	1	Outdoor	1h	Aedes albopictus	F	0	1	NA
0.05	1	S15B	DNT	Deciduous forest	Rainy	Maemoum	Roya	Kaoh Nheaek	Mondul Kiri	13.1375	106.707	160	08:00:00	09:00:00	2020-07-16	1	Outdoor	1h	Aedes albopictus	M	NA	1	NA
0.05	1	S15B	DNT	Deciduous forest	Rainy	Maemoum	Roya	Kaoh Nheaek	Mondul Kiri	13.1375	106.707	160	09:00:00	10:00:00	2020-07-16	1	Outdoor	1h	Aedes albopictus	F	0	1	NA
0.05	1	S15B	DNT	Deciduous forest	Rainy	Maemoum	Roya	Kaoh Nheaek	Mondul Kiri	13.1375	106.707	160	19:00:00	20:00:00	2020-07-16	2	Outdoor	1h	Aedes albopictus	F	0	1	NA
0.05	1	S15B	DNT	Deciduous forest	Rainy	Maemoum	Roya	Kaoh Nheaek	Mondul Kiri	13.1375	106.707	160	20:00:00	21:00:00	2020-07-16	2	Outdoor	1h	Aedes albopictus	F	0	1	NA
0.05	1	S15B	DNT	Deciduous forest	Rainy	Maemoum	Roya	Kaoh Nheaek	Mondul Kiri	13.1375	106.707	160	20:00:00	21:00:00	2020-07-16	2	Outdoor	1h	Aedes albopictus	M	NA	1	NA
0.05	1	S15B	DNT	Deciduous forest	Rainy	Maemoum	Roya	Kaoh Nheaek	Mondul Kiri	13.1375	106.707	160	22:00:00	23:00:00	2020-07-16	2	Outdoor	1h	Aedes albopictus	F	0	1	NA
0.05	1	S15B	DNT	Deciduous forest	Rainy	Maemoum	Roya	Kaoh Nheaek	Mondul Kiri	13.1375	106.707	160	22:00:00	23:00:00	2020-07-16	2	Outdoor	1h	Aedes albopictus	M	NA	2	NA
0.05	1	S15B	DNT	Deciduous forest	Rainy	Maemoum	Roya	Kaoh Nheaek	Mondul Kiri	13.1375	106.707	160	23:00:00	00:00:00	2020-07-17	2	Outdoor	1h	Aedes albopictus	F	0	1	NA
0.05	1	S15B	DNT	Deciduous forest	Rainy	Maemoum	Roya	Kaoh Nheaek	Mondul Kiri	13.1375	106.707	160	01:00:00	02:00:00	2020-07-17	2	Outdoor	1h	Aedes albopictus	M	NA	2	NA
0.05	1	S15B	DNT	Deciduous forest	Rainy	Maemoum	Roya	Kaoh Nheaek	Mondul Kiri	13.1375	106.707	160	03:00:00	04:00:00	2020-07-17	2	Outdoor	1h	Aedes albopictus	F	0	1	NA
0.05	1	S15B	DNT	Deciduous forest	Rainy	Maemoum	Roya	Kaoh Nheaek	Mondul Kiri	13.1375	106.707	160	04:00:00	05:00:00	2020-07-17	2	Outdoor	1h	Aedes albopictus	F	0	1	NA
0.05	1	S15B	DNT	Deciduous forest	Rainy	Maemoum	Roya	Kaoh Nheaek	Mondul Kiri	13.1375	106.707	160	04:00:00	05:00:00	2020-07-17	2	Outdoor	1h	Aedes albopictus	M	NA	2	NA
0.05	1	S15B	DNT	Deciduous forest	Rainy	Maemoum	Roya	Kaoh Nheaek	Mondul Kiri	13.1375	106.707	160	05:00:00	06:00:00	2020-07-17	2	Outdoor	1h	Aedes albopictus	F	0	1	NA
0.05	1	S15B	DNT	Deciduous forest	Rainy	Maemoum	Roya	Kaoh Nheaek	Mondul Kiri	13.1375	106.707	160	06:00:00	07:00:00	2020-07-17	2	Outdoor	1h	Aedes albopictus	F	0	1	NA
0.05	1	S15B	DNT	Deciduous forest	Rainy	Maemoum	Roya	Kaoh Nheaek	Mondul Kiri	13.1375	106.707	160	08:00:00	09:00:00	2020-07-17	2	Outdoor	1h	Aedes albopictus	F	0	3	NA
0.05	1	S15B	DNT	Deciduous forest	Rainy	Maemoum	Roya	Kaoh Nheaek	Mondul Kiri	13.1375	106.707	160	10:00:00	11:00:00	2020-07-17	3	Outdoor	1h	Aedes albopictus	F	0	3	NA
0.05	1	S15B	DNT	Deciduous forest	Rainy	Maemoum	Roya	Kaoh Nheaek	Mondul Kiri	13.1375	106.707	160	11:00:00	12:00:00	2020-07-17	3	Outdoor	1h	Aedes albopictus	F	0	2	NA
0.05	1	S15B	DNT	Deciduous forest	Rainy	Maemoum	Roya	Kaoh Nheaek	Mondul Kiri	13.1375	106.707	160	13:00:00	14:00:00	2020-07-17	3	Outdoor	1h	Aedes albopictus	M	NA	1	NA
0.05	1	S15B	DNT	Deciduous forest	Rainy	Maemoum	Roya	Kaoh Nheaek	Mondul Kiri	13.1375	106.707	160	14:00:00	15:00:00	2020-07-17	3	Outdoor	1h	Aedes albopictus	F	0	2	NA
0.05	1	S15B	DNT	Deciduous forest	Rainy	Maemoum	Roya	Kaoh Nheaek	Mondul Kiri	13.1375	106.707	160	15:00:00	16:00:00	2020-07-17	3	Outdoor	1h	Aedes albopictus	F	0	1	NA
0.05	1	S15B	DNT	Deciduous forest	Rainy	Maemoum	Roya	Kaoh Nheaek	Mondul Kiri	13.1375	106.707	160	16:00:00	17:00:00	2020-07-17	3	Outdoor	1h	Aedes albopictus	F	0	6	NA
0.05	1	S15B	DNT	Deciduous forest	Rainy	Maemoum	Roya	Kaoh Nheaek	Mondul Kiri	13.1375	106.707	160	17:00:00	18:00:00	2020-07-17	3	Outdoor	1h	Aedes albopictus	F	0	6	NA
0.05	1	S15B	DNT	Deciduous forest	Rainy	Maemoum	Roya	Kaoh Nheaek	Mondul Kiri	13.1375	106.707	160	18:00:00	19:00:00	2020-07-17	3	Outdoor	1h	Aedes albopictus	F	0	1	NA
0.05	1	S15B	DNT	Deciduous forest	Rainy	Maemoum	Roya	Kaoh Nheaek	Mondul Kiri	13.1375	106.707	160	19:00:00	20:00:00	2020-07-17	3	Outdoor	1h	Aedes albopictus	F	0	3	NA
0.05	1	S15B	DNT	Deciduous forest	Rainy	Maemoum	Roya	Kaoh Nheaek	Mondul Kiri	13.1375	106.707	160	20:00:00	21:00:00	2020-07-17	3	Outdoor	1h	Aedes albopictus	F	0	3	NA
0.05	1	S15B	DNT	Deciduous forest	Rainy	Maemoum	Roya	Kaoh Nheaek	Mondul Kiri	13.1375	106.707	160	21:00:00	22:00:00	2020-07-17	3	Outdoor	1h	Aedes albopictus	F	0	2	NA
0.05	1	S15B	DNT	Deciduous forest	Rainy	Maemoum	Roya	Kaoh Nheaek	Mondul Kiri	13.1375	106.707	160	21:00:00	22:00:00	2020-07-17	3	Outdoor	1h	Aedes albopictus	M	NA	1	NA
0.05	1	S15B	DNT	Deciduous forest	Rainy	Maemoum	Roya	Kaoh Nheaek	Mondul Kiri	13.1375	106.707	160	01:00:00	02:00:00	2020-07-18	3	Outdoor	1h	Aedes albopictus	F	0	3	NA
0.05	1	S15B	DNT	Deciduous forest	Rainy	Maemoum	Roya	Kaoh Nheaek	Mondul Kiri	13.1375	106.707	160	02:00:00	03:00:00	2020-07-18	3	Outdoor	1h	Aedes albopictus	F	0	3	NA
0.05	1	S15B	DNT	Deciduous forest	Rainy	Maemoum	Roya	Kaoh Nheaek	Mondul Kiri	13.1375	106.707	160	03:00:00	04:00:00	2020-07-18	3	Outdoor	1h	Aedes albopictus	F	0	2	NA
0.05	1	S15B	DNT	Deciduous forest	Rainy	Maemoum	Roya	Kaoh Nheaek	Mondul Kiri	13.1375	106.707	160	04:00:00	05:00:00	2020-07-18	3	Outdoor	1h	Aedes albopictus	F	0	1	NA
0.05	1	S22	DNT	Deciduous forest	Rainy	Maemoum	Roya	Kaoh Nheaek	Mondul Kiri	13.0519	106.675	176	09:00:00	10:00:00	2020-07-15	1	Outdoor	1h	Aedes albopictus	F	0	2	NA
0.05	1	S22	DNT	Deciduous forest	Rainy	Maemoum	Roya	Kaoh Nheaek	Mondul Kiri	13.0519	106.675	176	13:00:00	14:00:00	2020-07-15	1	Outdoor	1h	Aedes albopictus	F	0	1	NA
0.05	1	S22	DNT	Deciduous forest	Rainy	Maemoum	Roya	Kaoh Nheaek	Mondul Kiri	13.0519	106.675	176	14:00:00	15:00:00	2020-07-15	1	Outdoor	1h	Aedes albopictus	F	0	2	NA
0.05	1	S22	DNT	Deciduous forest	Rainy	Maemoum	Roya	Kaoh Nheaek	Mondul Kiri	13.0519	106.675	176	15:00:00	16:00:00	2020-07-15	1	Outdoor	1h	Aedes albopictus	F	0	1	NA
0.05	1	S22	DNT	Deciduous forest	Rainy	Maemoum	Roya	Kaoh Nheaek	Mondul Kiri	13.0519	106.675	176	16:00:00	17:00:00	2020-07-15	1	Outdoor	1h	Aedes albopictus	F	0	2	NA
0.05	1	S22	DNT	Deciduous forest	Rainy	Maemoum	Roya	Kaoh Nheaek	Mondul Kiri	13.0519	106.675	176	17:00:00	18:00:00	2020-07-15	1	Outdoor	1h	Aedes albopictus	F	0	2	NA
0.05	1	S22	DNT	Deciduous forest	Rainy	Maemoum	Roya	Kaoh Nheaek	Mondul Kiri	13.0519	106.675	176	18:00:00	19:00:00	2020-07-15	1	Outdoor	1h	Aedes albopictus	F	0	1	NA
0.05	1	S22	DNT	Deciduous forest	Rainy	Maemoum	Roya	Kaoh Nheaek	Mondul Kiri	13.0519	106.675	176	21:00:00	22:00:00	2020-07-15	1	Outdoor	1h	Aedes albopictus	F	0	1	NA
0.05	1	S22	DNT	Deciduous forest	Rainy	Maemoum	Roya	Kaoh Nheaek	Mondul Kiri	13.0519	106.675	176	02:00:00	03:00:00	2020-07-16	1	Outdoor	1h	Aedes albopictus	F	0	1	NA
0.05	1	S22	DNT	Deciduous forest	Rainy	Maemoum	Roya	Kaoh Nheaek	Mondul Kiri	13.0519	106.675	176	03:00:00	04:00:00	2020-07-16	1	Outdoor	1h	Aedes albopictus	F	0	1	NA
0.05	1	S22	DNT	Deciduous forest	Rainy	Maemoum	Roya	Kaoh Nheaek	Mondul Kiri	13.0519	106.675	176	04:00:00	05:00:00	2020-07-16	1	Outdoor	1h	Aedes albopictus	F	0	2	NA
0.05	1	S22	DNT	Deciduous forest	Rainy	Maemoum	Roya	Kaoh Nheaek	Mondul Kiri	13.0519	106.675	176	07:00:00	08:00:00	2020-07-16	1	Outdoor	1h	Aedes albopictus	F	0	1	NA
0.05	1	S22	DNT	Deciduous forest	Rainy	Maemoum	Roya	Kaoh Nheaek	Mondul Kiri	13.0519	106.675	176	08:00:00	09:00:00	2020-07-16	1	Outdoor	1h	Aedes albopictus	F	0	1	NA
0.05	1	S22	DNT	Deciduous forest	Rainy	Maemoum	Roya	Kaoh Nheaek	Mondul Kiri	13.0519	106.675	176	08:00:00	09:00:00	2020-07-16	1	Outdoor	1h	Aedes albopictus	M	NA	1	NA
0.05	1	S22	DNT	Deciduous forest	Rainy	Maemoum	Roya	Kaoh Nheaek	Mondul Kiri	13.0519	106.675	176	11:00:00	12:00:00	2020-07-16	2	Outdoor	1h	Aedes albopictus	F	0	2	NA
0.05	1	S22	DNT	Deciduous forest	Rainy	Maemoum	Roya	Kaoh Nheaek	Mondul Kiri	13.0519	106.675	176	12:00:00	13:00:00	2020-07-16	2	Outdoor	1h	Aedes albopictus	F	0	2	NA
0.05	1	S22	DNT	Deciduous forest	Rainy	Maemoum	Roya	Kaoh Nheaek	Mondul Kiri	13.0519	106.675	176	14:00:00	15:00:00	2020-07-16	2	Outdoor	1h	Aedes albopictus	F	0	1	NA
0.05	1	S22	DNT	Deciduous forest	Rainy	Maemoum	Roya	Kaoh Nheaek	Mondul Kiri	13.0519	106.675	176	15:00:00	16:00:00	2020-07-16	2	Outdoor	1h	Aedes albopictus	F	0	1	NA
0.05	1	S22	DNT	Deciduous forest	Rainy	Maemoum	Roya	Kaoh Nheaek	Mondul Kiri	13.0519	106.675	176	16:00:00	17:00:00	2020-07-16	2	Outdoor	1h	Aedes albopictus	F	0	1	NA
0.05	1	S22	DNT	Deciduous forest	Rainy	Maemoum	Roya	Kaoh Nheaek	Mondul Kiri	13.0519	106.675	176	17:00:00	18:00:00	2020-07-16	2	Outdoor	1h	Aedes albopictus	F	0	1	NA
0.05	1	S22	DNT	Deciduous forest	Rainy	Maemoum	Roya	Kaoh Nheaek	Mondul Kiri	13.0519	106.675	176	18:00:00	19:00:00	2020-07-16	2	Outdoor	1h	Aedes albopictus	F	0	1	NA
0.05	1	S22	DNT	Deciduous forest	Rainy	Maemoum	Roya	Kaoh Nheaek	Mondul Kiri	13.0519	106.675	176	19:00:00	20:00:00	2020-07-16	2	Outdoor	1h	Aedes albopictus	F	0	4	NA
0.05	1	S22	DNT	Deciduous forest	Rainy	Maemoum	Roya	Kaoh Nheaek	Mondul Kiri	13.0519	106.675	176	20:00:00	21:00:00	2020-07-16	2	Outdoor	1h	Aedes albopictus	F	0	2	NA
0.05	1	S22	DNT	Deciduous forest	Rainy	Maemoum	Roya	Kaoh Nheaek	Mondul Kiri	13.0519	106.675	176	23:00:00	00:00:00	2020-07-17	2	Outdoor	1h	Aedes albopictus	F	0	1	NA
0.05	1	S22	DNT	Deciduous forest	Rainy	Maemoum	Roya	Kaoh Nheaek	Mondul Kiri	13.0519	106.675	176	23:00:00	00:00:00	2020-07-17	2	Outdoor	1h	Aedes albopictus	M	NA	1	NA
0.05	1	S22	DNT	Deciduous forest	Rainy	Maemoum	Roya	Kaoh Nheaek	Mondul Kiri	13.0519	106.675	176	01:00:00	02:00:00	2020-07-17	2	Outdoor	1h	Aedes albopictus	F	0	1	NA
0.05	1	S22	DNT	Deciduous forest	Rainy	Maemoum	Roya	Kaoh Nheaek	Mondul Kiri	13.0519	106.675	176	02:00:00	03:00:00	2020-07-17	2	Outdoor	1h	Aedes albopictus	F	0	6	NA
0.05	1	S22	DNT	Deciduous forest	Rainy	Maemoum	Roya	Kaoh Nheaek	Mondul Kiri	13.0519	106.675	176	03:00:00	04:00:00	2020-07-17	2	Outdoor	1h	Aedes albopictus	F	0	1	NA
0.05	1	S22	DNT	Deciduous forest	Rainy	Maemoum	Roya	Kaoh Nheaek	Mondul Kiri	13.0519	106.675	176	04:00:00	05:00:00	2020-07-17	2	Outdoor	1h	Aedes albopictus	F	0	1	NA
0.05	1	S22	DNT	Deciduous forest	Rainy	Maemoum	Roya	Kaoh Nheaek	Mondul Kiri	13.0519	106.675	176	05:00:00	06:00:00	2020-07-17	2	Outdoor	1h	Aedes albopictus	F	0	2	NA
0.05	1	S22	DNT	Deciduous forest	Rainy	Maemoum	Roya	Kaoh Nheaek	Mondul Kiri	13.0519	106.675	176	05:00:00	06:00:00	2020-07-17	2	Outdoor	1h	Aedes albopictus	M	NA	2	NA
0.05	1	S22	DNT	Deciduous forest	Rainy	Maemoum	Roya	Kaoh Nheaek	Mondul Kiri	13.0519	106.675	176	06:00:00	07:00:00	2020-07-17	2	Outdoor	1h	Aedes albopictus	F	0	1	NA
0.05	1	S22	DNT	Deciduous forest	Rainy	Maemoum	Roya	Kaoh Nheaek	Mondul Kiri	13.0519	106.675	176	07:00:00	08:00:00	2020-07-17	2	Outdoor	1h	Aedes albopictus	F	0	1	NA
0.05	1	S22	DNT	Deciduous forest	Rainy	Maemoum	Roya	Kaoh Nheaek	Mondul Kiri	13.0519	106.675	176	08:00:00	09:00:00	2020-07-17	2	Outdoor	1h	Aedes albopictus	F	0	2	NA
0.05	1	S22	DNT	Deciduous forest	Rainy	Maemoum	Roya	Kaoh Nheaek	Mondul Kiri	13.0519	106.675	176	09:00:00	10:00:00	2020-07-17	3	Outdoor	1h	Aedes albopictus	F	0	3	NA
0.05	1	S22	DNT	Deciduous forest	Rainy	Maemoum	Roya	Kaoh Nheaek	Mondul Kiri	13.0519	106.675	176	10:00:00	11:00:00	2020-07-17	3	Outdoor	1h	Aedes albopictus	F	0	1	NA
0.05	1	S22	DNT	Deciduous forest	Rainy	Maemoum	Roya	Kaoh Nheaek	Mondul Kiri	13.0519	106.675	176	11:00:00	12:00:00	2020-07-17	3	Outdoor	1h	Aedes albopictus	F	0	3	NA
0.05	1	S22	DNT	Deciduous forest	Rainy	Maemoum	Roya	Kaoh Nheaek	Mondul Kiri	13.0519	106.675	176	12:00:00	13:00:00	2020-07-17	3	Outdoor	1h	Aedes albopictus	F	0	1	NA
0.05	1	S22	DNT	Deciduous forest	Rainy	Maemoum	Roya	Kaoh Nheaek	Mondul Kiri	13.0519	106.675	176	12:00:00	13:00:00	2020-07-17	3	Outdoor	1h	Aedes albopictus	M	NA	1	NA
0.05	1	S22	DNT	Deciduous forest	Rainy	Maemoum	Roya	Kaoh Nheaek	Mondul Kiri	13.0519	106.675	176	13:00:00	14:00:00	2020-07-17	3	Outdoor	1h	Aedes albopictus	F	0	2	NA
0.05	1	S22	DNT	Deciduous forest	Rainy	Maemoum	Roya	Kaoh Nheaek	Mondul Kiri	13.0519	106.675	176	16:00:00	17:00:00	2020-07-17	3	Outdoor	1h	Aedes albopictus	F	0	1	NA
0.05	1	S22	DNT	Deciduous forest	Rainy	Maemoum	Roya	Kaoh Nheaek	Mondul Kiri	13.0519	106.675	176	17:00:00	18:00:00	2020-07-17	3	Outdoor	1h	Aedes albopictus	F	0	2	NA
0.05	1	S22	DNT	Deciduous forest	Rainy	Maemoum	Roya	Kaoh Nheaek	Mondul Kiri	13.0519	106.675	176	17:00:00	18:00:00	2020-07-17	3	Outdoor	1h	Aedes albopictus	M	NA	1	NA
0.05	1	S22	DNT	Deciduous forest	Rainy	Maemoum	Roya	Kaoh Nheaek	Mondul Kiri	13.0519	106.675	176	18:00:00	19:00:00	2020-07-17	3	Outdoor	1h	Aedes albopictus	F	0	3	NA
0.05	1	S22	DNT	Deciduous forest	Rainy	Maemoum	Roya	Kaoh Nheaek	Mondul Kiri	13.0519	106.675	176	19:00:00	20:00:00	2020-07-17	3	Outdoor	1h	Aedes albopictus	F	0	1	NA
0.05	1	S22	DNT	Deciduous forest	Rainy	Maemoum	Roya	Kaoh Nheaek	Mondul Kiri	13.0519	106.675	176	20:00:00	21:00:00	2020-07-17	3	Outdoor	1h	Aedes albopictus	F	0	1	NA
0.05	1	S22	DNT	Deciduous forest	Rainy	Maemoum	Roya	Kaoh Nheaek	Mondul Kiri	13.0519	106.675	176	21:00:00	22:00:00	2020-07-17	3	Outdoor	1h	Aedes albopictus	F	0	2	NA
0.05	1	S22	DNT	Deciduous forest	Rainy	Maemoum	Roya	Kaoh Nheaek	Mondul Kiri	13.0519	106.675	176	21:00:00	22:00:00	2020-07-17	3	Outdoor	1h	Aedes albopictus	M	NA	1	NA
0.05	1	S22	DNT	Deciduous forest	Rainy	Maemoum	Roya	Kaoh Nheaek	Mondul Kiri	13.0519	106.675	176	22:00:00	23:00:00	2020-07-17	3	Outdoor	1h	Aedes albopictus	F	0	1	NA
0.05	1	S22	DNT	Deciduous forest	Rainy	Maemoum	Roya	Kaoh Nheaek	Mondul Kiri	13.0519	106.675	176	04:00:00	05:00:00	2020-07-18	3	Outdoor	1h	Aedes albopictus	F	0	2	NA
0.05	1	S22	DNT	Deciduous forest	Rainy	Maemoum	Roya	Kaoh Nheaek	Mondul Kiri	13.0519	106.675	176	05:00:00	06:00:00	2020-07-18	3	Outdoor	1h	Aedes albopictus	F	0	2	NA
0.05	1	S22	DNT	Deciduous forest	Rainy	Maemoum	Roya	Kaoh Nheaek	Mondul Kiri	13.0519	106.675	176	07:00:00	08:00:00	2020-07-18	3	Outdoor	1h	Aedes albopictus	F	0	2	NA
0.05	1	S22	DNT	Deciduous forest	Rainy	Maemoum	Roya	Kaoh Nheaek	Mondul Kiri	13.0519	106.675	176	08:00:00	09:00:00	2020-07-18	3	Outdoor	1h	Aedes albopictus	F	0	3	NA
0.05	1	S24	DNT	Deciduous forest	Rainy	Maemoum	Roya	Kaoh Nheaek	Mondul Kiri	13.0377	106.551	105	16:00:00	17:00:00	2020-07-15	1	Outdoor	1h	Aedes albopictus	F	0	1	NA
0.05	1	S24	DNT	Deciduous forest	Rainy	Maemoum	Roya	Kaoh Nheaek	Mondul Kiri	13.0377	106.551	105	17:00:00	18:00:00	2020-07-15	1	Outdoor	1h	Aedes albopictus	F	0	2	NA
0.05	1	S24	DNT	Deciduous forest	Rainy	Maemoum	Roya	Kaoh Nheaek	Mondul Kiri	13.0377	106.551	105	10:00:00	11:00:00	2020-07-16	2	Outdoor	1h	Aedes albopictus	F	0	1	NA
0.05	1	S24	DNT	Deciduous forest	Rainy	Maemoum	Roya	Kaoh Nheaek	Mondul Kiri	13.0377	106.551	105	23:00:00	00:00:00	2020-07-17	2	Outdoor	1h	Aedes albopictus	F	0	1	NA
0.05	1	S24	DNT	Deciduous forest	Rainy	Maemoum	Roya	Kaoh Nheaek	Mondul Kiri	13.0377	106.551	105	09:00:00	10:00:00	2020-07-17	3	Outdoor	1h	Aedes albopictus	F	0	1	NA
0.05	1	S24	DNT	Deciduous forest	Rainy	Maemoum	Roya	Kaoh Nheaek	Mondul Kiri	13.0377	106.551	105	12:00:00	13:00:00	2020-07-17	3	Outdoor	1h	Aedes albopictus	F	0	1	NA
0.05	1	S24	DNT	Deciduous forest	Rainy	Maemoum	Roya	Kaoh Nheaek	Mondul Kiri	13.0377	106.551	105	14:00:00	15:00:00	2020-07-17	3	Outdoor	1h	Aedes albopictus	F	0	1	NA
0.05	1	S24	DNT	Deciduous forest	Rainy	Maemoum	Roya	Kaoh Nheaek	Mondul Kiri	13.0377	106.551	105	16:00:00	17:00:00	2020-07-17	3	Outdoor	1h	Aedes albopictus	F	0	5	NA
0.05	1	S24	DNT	Deciduous forest	Rainy	Maemoum	Roya	Kaoh Nheaek	Mondul Kiri	13.0377	106.551	105	19:00:00	20:00:00	2020-07-17	3	Outdoor	1h	Aedes albopictus	F	0	1	NA
0.05	1	S24	DNT	Deciduous forest	Rainy	Maemoum	Roya	Kaoh Nheaek	Mondul Kiri	13.0377	106.551	105	06:00:00	07:00:00	2020-07-18	3	Outdoor	1h	Aedes albopictus	F	0	2	NA
0.05	1	S26	DNT	Deciduous forest	Rainy	Maemoum	Roya	Kaoh Nheaek	Mondul Kiri	13.0445	106.498	103	12:00:00	13:00:00	2020-07-16	2	Outdoor	1h	Aedes albopictus	F	0	1	NA
0.05	1	S31	DNT	Deciduous forest	Rainy	Mchouga	Roya	Kaoh Nheaek	Mondul Kiri	13.1366	106.858	169	09:00:00	10:00:00	2020-07-15	1	Outdoor	1h	Aedes albopictus	F	0	1	NA
0.05	1	S31	DNT	Deciduous forest	Rainy	Mchouga	Roya	Kaoh Nheaek	Mondul Kiri	13.1366	106.858	169	10:00:00	11:00:00	2020-07-15	1	Outdoor	1h	Aedes albopictus	F	0	2	NA
0.05	1	S31	DNT	Deciduous forest	Rainy	Mchouga	Roya	Kaoh Nheaek	Mondul Kiri	13.1366	106.858	169	15:00:00	16:00:00	2020-07-15	1	Outdoor	1h	Aedes albopictus	F	0	2	NA
0.05	1	S31	DNT	Deciduous forest	Rainy	Mchouga	Roya	Kaoh Nheaek	Mondul Kiri	13.1366	106.858	169	16:00:00	17:00:00	2020-07-15	1	Outdoor	1h	Aedes albopictus	F	0	4	NA
0.05	1	S31	DNT	Deciduous forest	Rainy	Mchouga	Roya	Kaoh Nheaek	Mondul Kiri	13.1366	106.858	169	09:00:00	10:00:00	2020-07-16	2	Outdoor	1h	Aedes albopictus	F	0	1	NA
0.05	1	S31	DNT	Deciduous forest	Rainy	Mchouga	Roya	Kaoh Nheaek	Mondul Kiri	13.1366	106.858	169	05:00:00	06:00:00	2020-07-17	2	Outdoor	1h	Aedes albopictus	F	0	1	NA
0.05	1	S31	DNT	Deciduous forest	Rainy	Mchouga	Roya	Kaoh Nheaek	Mondul Kiri	13.1366	106.858	169	10:00:00	11:00:00	2020-07-17	3	Outdoor	1h	Aedes albopictus	F	0	3	NA
0.05	1	S31	DNT	Deciduous forest	Rainy	Mchouga	Roya	Kaoh Nheaek	Mondul Kiri	13.1366	106.858	169	10:00:00	11:00:00	2020-07-17	3	Outdoor	1h	Aedes albopictus	M	NA	1	NA
0.05	1	S31	DNT	Deciduous forest	Rainy	Mchouga	Roya	Kaoh Nheaek	Mondul Kiri	13.1366	106.858	169	12:00:00	13:00:00	2020-07-17	3	Outdoor	1h	Aedes albopictus	F	0	1	NA
0.05	1	S31	DNT	Deciduous forest	Rainy	Mchouga	Roya	Kaoh Nheaek	Mondul Kiri	13.1366	106.858	169	15:00:00	16:00:00	2020-07-17	3	Outdoor	1h	Aedes albopictus	F	0	1	NA
0.05	1	S31	DNT	Deciduous forest	Rainy	Mchouga	Roya	Kaoh Nheaek	Mondul Kiri	13.1366	106.858	169	16:00:00	17:00:00	2020-07-17	3	Outdoor	1h	Aedes albopictus	F	0	1	NA
0.05	1	S31	DNT	Deciduous forest	Rainy	Mchouga	Roya	Kaoh Nheaek	Mondul Kiri	13.1366	106.858	169	16:00:00	17:00:00	2020-07-17	3	Outdoor	1h	Aedes albopictus	M	NA	1	NA
0.05	1	S31	DNT	Deciduous forest	Rainy	Mchouga	Roya	Kaoh Nheaek	Mondul Kiri	13.1366	106.858	169	08:00:00	09:00:00	2020-07-18	3	Outdoor	1h	Aedes albopictus	F	0	1	NA
0.05	1	S34	DNT	Deciduous forest	Rainy	Rovak	Roya	Kaoh Nheaek	Mondul Kiri	13.0251	106.829	181	14:00:00	15:00:00	2020-07-15	1	Outdoor	1h	Aedes albopictus	F	0	1	NA
0.05	1	S34	DNT	Deciduous forest	Rainy	Rovak	Roya	Kaoh Nheaek	Mondul Kiri	13.0251	106.829	181	16:00:00	17:00:00	2020-07-15	1	Outdoor	1h	Aedes albopictus	F	0	1	NA
0.05	1	S34	DNT	Deciduous forest	Rainy	Rovak	Roya	Kaoh Nheaek	Mondul Kiri	13.0251	106.829	181	18:00:00	19:00:00	2020-07-15	1	Outdoor	1h	Aedes albopictus	F	0	1	NA
0.05	1	S34	DNT	Deciduous forest	Rainy	Rovak	Roya	Kaoh Nheaek	Mondul Kiri	13.0251	106.829	181	14:00:00	15:00:00	2020-07-16	2	Outdoor	1h	Aedes albopictus	F	0	1	NA
0.05	1	S34	DNT	Deciduous forest	Rainy	Rovak	Roya	Kaoh Nheaek	Mondul Kiri	13.0251	106.829	181	15:00:00	16:00:00	2020-07-16	2	Outdoor	1h	Aedes albopictus	F	0	2	NA
0.05	1	S34	DNT	Deciduous forest	Rainy	Rovak	Roya	Kaoh Nheaek	Mondul Kiri	13.0251	106.829	181	04:00:00	05:00:00	2020-07-17	2	Outdoor	1h	Aedes albopictus	F	0	1	NA
0.05	1	S34	DNT	Deciduous forest	Rainy	Rovak	Roya	Kaoh Nheaek	Mondul Kiri	13.0251	106.829	181	11:00:00	12:00:00	2020-07-17	3	Outdoor	1h	Aedes albopictus	F	0	1	NA
0.05	1	S34	DNT	Deciduous forest	Rainy	Rovak	Roya	Kaoh Nheaek	Mondul Kiri	13.0251	106.829	181	13:00:00	14:00:00	2020-07-17	3	Outdoor	1h	Aedes albopictus	F	0	2	NA
0.05	1	S34	DNT	Deciduous forest	Rainy	Rovak	Roya	Kaoh Nheaek	Mondul Kiri	13.0251	106.829	181	14:00:00	15:00:00	2020-07-17	3	Outdoor	1h	Aedes albopictus	F	0	2	NA
0.05	1	S34	DNT	Deciduous forest	Rainy	Rovak	Roya	Kaoh Nheaek	Mondul Kiri	13.0251	106.829	181	15:00:00	16:00:00	2020-07-17	3	Outdoor	1h	Aedes albopictus	F	0	5	NA
0.05	1	S34	DNT	Deciduous forest	Rainy	Rovak	Roya	Kaoh Nheaek	Mondul Kiri	13.0251	106.829	181	16:00:00	17:00:00	2020-07-17	3	Outdoor	1h	Aedes albopictus	F	0	2	NA
0.05	1	S34	DNT	Deciduous forest	Rainy	Rovak	Roya	Kaoh Nheaek	Mondul Kiri	13.0251	106.829	181	17:00:00	18:00:00	2020-07-17	3	Outdoor	1h	Aedes albopictus	F	0	2	NA
0.05	1	S34	DNT	Deciduous forest	Rainy	Rovak	Roya	Kaoh Nheaek	Mondul Kiri	13.0251	106.829	181	18:00:00	19:00:00	2020-07-17	3	Outdoor	1h	Aedes albopictus	F	0	1	NA
0.05	1	S34	DNT	Deciduous forest	Rainy	Rovak	Roya	Kaoh Nheaek	Mondul Kiri	13.0251	106.829	181	19:00:00	20:00:00	2020-07-17	3	Outdoor	1h	Aedes albopictus	F	0	1	NA
0.05	1	S34	DNT	Deciduous forest	Rainy	Rovak	Roya	Kaoh Nheaek	Mondul Kiri	13.0251	106.829	181	06:00:00	07:00:00	2020-07-18	3	Outdoor	1h	Aedes albopictus	F	0	2	NA
0.05	1	S36	DNT	Deciduous forest	Rainy	Maemoum	Roya	Kaoh Nheaek	Mondul Kiri	13.0662	106.583	129	16:00:00	17:00:00	2020-07-15	1	Outdoor	1h	Aedes albopictus	F	0	1	NA
0.05	1	S36	DNT	Deciduous forest	Rainy	Maemoum	Roya	Kaoh Nheaek	Mondul Kiri	13.0662	106.583	129	17:00:00	18:00:00	2020-07-15	1	Outdoor	1h	Aedes albopictus	F	0	1	NA
0.05	1	S36	DNT	Deciduous forest	Rainy	Maemoum	Roya	Kaoh Nheaek	Mondul Kiri	13.0662	106.583	129	19:00:00	20:00:00	2020-07-15	1	Outdoor	1h	Aedes albopictus	F	0	2	NA
0.05	1	S36	DNT	Deciduous forest	Rainy	Maemoum	Roya	Kaoh Nheaek	Mondul Kiri	13.0662	106.583	129	15:00:00	16:00:00	2020-07-16	2	Outdoor	1h	Aedes albopictus	F	0	1	NA
0.05	1	S36	DNT	Deciduous forest	Rainy	Maemoum	Roya	Kaoh Nheaek	Mondul Kiri	13.0662	106.583	129	16:00:00	17:00:00	2020-07-16	2	Outdoor	1h	Aedes albopictus	F	0	1	NA
0.05	1	S36	DNT	Deciduous forest	Rainy	Maemoum	Roya	Kaoh Nheaek	Mondul Kiri	13.0662	106.583	129	17:00:00	18:00:00	2020-07-16	2	Outdoor	1h	Aedes albopictus	F	0	1	NA
0.05	1	S36	DNT	Deciduous forest	Rainy	Maemoum	Roya	Kaoh Nheaek	Mondul Kiri	13.0662	106.583	129	19:00:00	20:00:00	2020-07-16	2	Outdoor	1h	Aedes albopictus	F	0	1	NA
0.05	1	S36	DNT	Deciduous forest	Rainy	Maemoum	Roya	Kaoh Nheaek	Mondul Kiri	13.0662	106.583	129	12:00:00	13:00:00	2020-07-17	3	Outdoor	1h	Aedes albopictus	F	0	2	NA
0.05	1	S36	DNT	Deciduous forest	Rainy	Maemoum	Roya	Kaoh Nheaek	Mondul Kiri	13.0662	106.583	129	15:00:00	16:00:00	2020-07-17	3	Outdoor	1h	Aedes albopictus	F	0	4	NA
0.05	1	S36	DNT	Deciduous forest	Rainy	Maemoum	Roya	Kaoh Nheaek	Mondul Kiri	13.0662	106.583	129	16:00:00	17:00:00	2020-07-17	3	Outdoor	1h	Aedes albopictus	F	0	1	NA
0.05	1	S36	DNT	Deciduous forest	Rainy	Maemoum	Roya	Kaoh Nheaek	Mondul Kiri	13.0662	106.583	129	17:00:00	18:00:00	2020-07-17	3	Outdoor	1h	Aedes albopictus	F	0	3	NA
0.05	1	S36	DNT	Deciduous forest	Rainy	Maemoum	Roya	Kaoh Nheaek	Mondul Kiri	13.0662	106.583	129	19:00:00	20:00:00	2020-07-17	3	Outdoor	1h	Aedes albopictus	F	0	1	NA
0.05	1	S36	DNT	Deciduous forest	Rainy	Maemoum	Roya	Kaoh Nheaek	Mondul Kiri	13.0662	106.583	129	20:00:00	21:00:00	2020-07-17	3	Outdoor	1h	Aedes albopictus	F	0	2	NA
0.05	1	S36	DNT	Deciduous forest	Rainy	Maemoum	Roya	Kaoh Nheaek	Mondul Kiri	13.0662	106.583	129	21:00:00	22:00:00	2020-07-17	3	Outdoor	1h	Aedes albopictus	F	0	1	NA
0.05	1	S36	DNT	Deciduous forest	Rainy	Maemoum	Roya	Kaoh Nheaek	Mondul Kiri	13.0662	106.583	129	00:00:00	01:00:00	2020-07-18	3	Outdoor	1h	Aedes albopictus	F	0	2	NA
0.05	1	S36	DNT	Deciduous forest	Rainy	Maemoum	Roya	Kaoh Nheaek	Mondul Kiri	13.0662	106.583	129	03:00:00	04:00:00	2020-07-18	3	Outdoor	1h	Aedes albopictus	F	0	1	NA
0.05	1	S36	DNT	Deciduous forest	Rainy	Maemoum	Roya	Kaoh Nheaek	Mondul Kiri	13.0662	106.583	129	05:00:00	06:00:00	2020-07-18	3	Outdoor	1h	Aedes albopictus	F	0	2	NA
0.05	1	KonvaD	DNT	Village	Rainy	Kdaoy	Roya	Kaoh Nheaek	Mondul Kiri	13.1053	106.631	134	07:00:00	08:00:00	2020-07-15	1	Outdoor	1h	Aedes albopictus	F	0	5	NA
0.05	1	KonvaD	DNT	Village	Rainy	Kdaoy	Roya	Kaoh Nheaek	Mondul Kiri	13.1053	106.631	134	10:00:00	11:00:00	2020-07-15	1	Outdoor	1h	Aedes albopictus	F	0	2	NA
0.05	1	KonvaD	DNT	Village	Rainy	Kdaoy	Roya	Kaoh Nheaek	Mondul Kiri	13.1053	106.631	134	11:00:00	12:00:00	2020-07-15	1	Outdoor	1h	Aedes albopictus	F	0	1	NA
0.05	1	KonvaD	DNT	Village	Rainy	Kdaoy	Roya	Kaoh Nheaek	Mondul Kiri	13.1053	106.631	134	12:00:00	13:00:00	2020-07-15	1	Outdoor	1h	Aedes albopictus	F	0	3	NA
0.05	1	KonvaD	DNT	Village	Rainy	Kdaoy	Roya	Kaoh Nheaek	Mondul Kiri	13.1053	106.631	134	13:00:00	14:00:00	2020-07-15	1	Outdoor	1h	Aedes albopictus	F	0	2	NA
0.05	1	KonvaD	DNT	Village	Rainy	Kdaoy	Roya	Kaoh Nheaek	Mondul Kiri	13.1053	106.631	134	14:00:00	15:00:00	2020-07-15	1	Outdoor	1h	Aedes albopictus	F	0	3	NA
0.05	1	KonvaD	DNT	Village	Rainy	Kdaoy	Roya	Kaoh Nheaek	Mondul Kiri	13.1053	106.631	134	16:00:00	17:00:00	2020-07-15	1	Outdoor	1h	Aedes albopictus	F	0	4	NA
0.05	1	KonvaD	DNT	Village	Rainy	Kdaoy	Roya	Kaoh Nheaek	Mondul Kiri	13.1053	106.631	134	16:00:00	17:00:00	2020-07-15	1	Outdoor	1h	Aedes albopictus	M	NA	1	NA
0.05	1	KonvaD	DNT	Village	Rainy	Kdaoy	Roya	Kaoh Nheaek	Mondul Kiri	13.1053	106.631	134	17:00:00	18:00:00	2020-07-15	1	Outdoor	1h	Aedes albopictus	F	0	6	NA
0.05	1	KonvaD	DNT	Village	Rainy	Kdaoy	Roya	Kaoh Nheaek	Mondul Kiri	13.1053	106.631	134	17:00:00	18:00:00	2020-07-15	1	Outdoor	1h	Aedes albopictus	F	1	1	NA
0.05	1	KonvaD	DNT	Village	Rainy	Kdaoy	Roya	Kaoh Nheaek	Mondul Kiri	13.1053	106.631	134	18:00:00	19:00:00	2020-07-15	1	Outdoor	1h	Aedes albopictus	F	0	2	NA
0.05	1	KonvaD	DNT	Village	Rainy	Kdaoy	Roya	Kaoh Nheaek	Mondul Kiri	13.1053	106.631	134	22:00:00	23:00:00	2020-07-15	1	Outdoor	1h	Aedes albopictus	F	0	4	NA
0.05	1	KonvaD	DNT	Village	Rainy	Kdaoy	Roya	Kaoh Nheaek	Mondul Kiri	13.1053	106.631	134	22:00:00	23:00:00	2020-07-15	1	Outdoor	1h	Aedes albopictus	F	1	4	NA
0.05	1	KonvaD	DNT	Village	Rainy	Kdaoy	Roya	Kaoh Nheaek	Mondul Kiri	13.1053	106.631	134	23:00:00	00:00:00	2020-07-16	1	Outdoor	1h	Aedes albopictus	F	0	1	NA
0.05	1	KonvaD	DNT	Village	Rainy	Kdaoy	Roya	Kaoh Nheaek	Mondul Kiri	13.1053	106.631	134	00:00:00	01:00:00	2020-07-16	1	Outdoor	1h	Aedes albopictus	F	0	11	NA
0.05	1	KonvaD	DNT	Village	Rainy	Kdaoy	Roya	Kaoh Nheaek	Mondul Kiri	13.1053	106.631	134	01:00:00	02:00:00	2020-07-16	1	Outdoor	1h	Aedes albopictus	F	0	4	NA
0.05	1	KonvaD	DNT	Village	Rainy	Kdaoy	Roya	Kaoh Nheaek	Mondul Kiri	13.1053	106.631	134	02:00:00	03:00:00	2020-07-16	1	Outdoor	1h	Aedes albopictus	F	0	1	NA
0.05	1	KonvaD	DNT	Village	Rainy	Kdaoy	Roya	Kaoh Nheaek	Mondul Kiri	13.1053	106.631	134	03:00:00	04:00:00	2020-07-16	1	Outdoor	1h	Aedes albopictus	F	0	2	NA
0.05	1	KonvaD	DNT	Village	Rainy	Kdaoy	Roya	Kaoh Nheaek	Mondul Kiri	13.1053	106.631	134	04:00:00	05:00:00	2020-07-16	1	Outdoor	1h	Aedes albopictus	F	0	1	NA
0.05	1	KonvaD	DNT	Village	Rainy	Kdaoy	Roya	Kaoh Nheaek	Mondul Kiri	13.1053	106.631	134	05:00:00	06:00:00	2020-07-16	1	Outdoor	1h	Aedes albopictus	M	NA	1	NA
0.05	1	KonvaD	DNT	Village	Rainy	Kdaoy	Roya	Kaoh Nheaek	Mondul Kiri	13.1053	106.631	134	06:00:00	07:00:00	2020-07-16	1	Outdoor	1h	Aedes albopictus	F	0	1	NA
0.05	1	KonvaD	DNT	Village	Rainy	Kdaoy	Roya	Kaoh Nheaek	Mondul Kiri	13.1053	106.631	134	07:00:00	08:00:00	2020-07-16	2	Outdoor	1h	Aedes albopictus	F	0	1	NA
0.05	1	KonvaD	DNT	Village	Rainy	Kdaoy	Roya	Kaoh Nheaek	Mondul Kiri	13.1053	106.631	134	08:00:00	09:00:00	2020-07-16	2	Outdoor	1h	Aedes albopictus	F	0	5	NA
0.05	1	KonvaD	DNT	Village	Rainy	Kdaoy	Roya	Kaoh Nheaek	Mondul Kiri	13.1053	106.631	134	09:00:00	10:00:00	2020-07-16	2	Outdoor	1h	Aedes albopictus	F	0	6	NA
0.05	1	KonvaD	DNT	Village	Rainy	Kdaoy	Roya	Kaoh Nheaek	Mondul Kiri	13.1053	106.631	134	10:00:00	11:00:00	2020-07-16	2	Outdoor	1h	Aedes albopictus	F	0	3	NA
0.05	1	KonvaD	DNT	Village	Rainy	Kdaoy	Roya	Kaoh Nheaek	Mondul Kiri	13.1053	106.631	134	11:00:00	12:00:00	2020-07-16	2	Outdoor	1h	Aedes albopictus	F	0	4	NA
0.05	1	KonvaD	DNT	Village	Rainy	Kdaoy	Roya	Kaoh Nheaek	Mondul Kiri	13.1053	106.631	134	11:00:00	12:00:00	2020-07-16	2	Outdoor	1h	Aedes albopictus	F	0	1	NA
0.05	1	KonvaD	DNT	Village	Rainy	Kdaoy	Roya	Kaoh Nheaek	Mondul Kiri	13.1053	106.631	134	12:00:00	13:00:00	2020-07-16	2	Outdoor	1h	Aedes albopictus	F	0	5	NA
0.05	1	KonvaD	DNT	Village	Rainy	Kdaoy	Roya	Kaoh Nheaek	Mondul Kiri	13.1053	106.631	134	14:00:00	15:00:00	2020-07-16	2	Outdoor	1h	Aedes albopictus	F	0	2	NA
0.05	1	KonvaD	DNT	Village	Rainy	Kdaoy	Roya	Kaoh Nheaek	Mondul Kiri	13.1053	106.631	134	15:00:00	16:00:00	2020-07-16	2	Outdoor	1h	Aedes albopictus	F	0	2	NA
0.05	1	KonvaD	DNT	Village	Rainy	Kdaoy	Roya	Kaoh Nheaek	Mondul Kiri	13.1053	106.631	134	15:00:00	16:00:00	2020-07-16	2	Outdoor	1h	Aedes albopictus	F	0	2	NA
0.05	1	KonvaD	DNT	Village	Rainy	Kdaoy	Roya	Kaoh Nheaek	Mondul Kiri	13.1053	106.631	134	16:00:00	17:00:00	2020-07-16	2	Outdoor	1h	Aedes albopictus	F	0	1	NA
0.05	1	KonvaD	DNT	Village	Rainy	Kdaoy	Roya	Kaoh Nheaek	Mondul Kiri	13.1053	106.631	134	00:00:00	01:00:00	2020-07-17	2	Outdoor	1h	Aedes albopictus	F	0	1	NA
0.05	1	KonvaD	DNT	Village	Rainy	Kdaoy	Roya	Kaoh Nheaek	Mondul Kiri	13.1053	106.631	134	02:00:00	03:00:00	2020-07-17	2	Outdoor	1h	Aedes albopictus	F	0	5	NA
0.05	1	KonvaD	DNT	Village	Rainy	Kdaoy	Roya	Kaoh Nheaek	Mondul Kiri	13.1053	106.631	134	02:00:00	03:00:00	2020-07-17	2	Outdoor	1h	Aedes albopictus	F	1	1	NA
0.05	1	KonvaD	DNT	Village	Rainy	Kdaoy	Roya	Kaoh Nheaek	Mondul Kiri	13.1053	106.631	134	03:00:00	04:00:00	2020-07-17	2	Outdoor	1h	Aedes albopictus	F	0	3	NA
0.05	1	KonvaD	DNT	Village	Rainy	Kdaoy	Roya	Kaoh Nheaek	Mondul Kiri	13.1053	106.631	134	04:00:00	05:00:00	2020-07-17	2	Outdoor	1h	Aedes albopictus	F	0	5	NA
0.05	1	KonvaD	DNT	Village	Rainy	Kdaoy	Roya	Kaoh Nheaek	Mondul Kiri	13.1053	106.631	134	05:00:00	06:00:00	2020-07-17	2	Outdoor	1h	Aedes albopictus	F	0	3	NA
0.05	1	KonvaD	DNT	Village	Rainy	Kdaoy	Roya	Kaoh Nheaek	Mondul Kiri	13.1053	106.631	134	05:00:00	06:00:00	2020-07-17	2	Outdoor	1h	Aedes albopictus	M	NA	4	NA
0.05	1	KonvaD	DNT	Village	Rainy	Kdaoy	Roya	Kaoh Nheaek	Mondul Kiri	13.1053	106.631	134	06:00:00	07:00:00	2020-07-17	2	Outdoor	1h	Aedes albopictus	F	0	4	NA
0.05	1	KonvaD	DNT	Village	Rainy	Kdaoy	Roya	Kaoh Nheaek	Mondul Kiri	13.1053	106.631	134	07:00:00	08:00:00	2020-07-17	3	Outdoor	1h	Aedes albopictus	F	0	5	NA
0.05	1	KonvaD	DNT	Village	Rainy	Kdaoy	Roya	Kaoh Nheaek	Mondul Kiri	13.1053	106.631	134	07:00:00	08:00:00	2020-07-17	3	Outdoor	1h	Aedes albopictus	M	NA	1	NA
0.05	1	KonvaD	DNT	Village	Rainy	Kdaoy	Roya	Kaoh Nheaek	Mondul Kiri	13.1053	106.631	134	08:00:00	09:00:00	2020-07-17	3	Outdoor	1h	Aedes albopictus	F	0	7	NA
0.05	1	KonvaD	DNT	Village	Rainy	Kdaoy	Roya	Kaoh Nheaek	Mondul Kiri	13.1053	106.631	134	08:00:00	09:00:00	2020-07-17	3	Outdoor	1h	Aedes albopictus	M	NA	6	NA
0.05	1	KonvaD	DNT	Village	Rainy	Kdaoy	Roya	Kaoh Nheaek	Mondul Kiri	13.1053	106.631	134	09:00:00	10:00:00	2020-07-17	3	Outdoor	1h	Aedes albopictus	F	0	4	NA
0.05	1	KonvaD	DNT	Village	Rainy	Kdaoy	Roya	Kaoh Nheaek	Mondul Kiri	13.1053	106.631	134	10:00:00	11:00:00	2020-07-17	3	Outdoor	1h	Aedes albopictus	F	0	6	NA
0.05	1	KonvaD	DNT	Village	Rainy	Kdaoy	Roya	Kaoh Nheaek	Mondul Kiri	13.1053	106.631	134	11:00:00	12:00:00	2020-07-17	3	Outdoor	1h	Aedes albopictus	F	0	5	NA
0.05	1	KonvaD	DNT	Village	Rainy	Kdaoy	Roya	Kaoh Nheaek	Mondul Kiri	13.1053	106.631	134	12:00:00	13:00:00	2020-07-17	3	Outdoor	1h	Aedes albopictus	F	0	7	NA
0.05	1	KonvaD	DNT	Village	Rainy	Kdaoy	Roya	Kaoh Nheaek	Mondul Kiri	13.1053	106.631	134	13:00:00	14:00:00	2020-07-17	3	Outdoor	1h	Aedes albopictus	F	0	6	NA
0.05	1	KonvaD	DNT	Village	Rainy	Kdaoy	Roya	Kaoh Nheaek	Mondul Kiri	13.1053	106.631	134	14:00:00	15:00:00	2020-07-17	3	Outdoor	1h	Aedes albopictus	F	0	4	NA
0.05	1	KonvaD	DNT	Village	Rainy	Kdaoy	Roya	Kaoh Nheaek	Mondul Kiri	13.1053	106.631	134	15:00:00	16:00:00	2020-07-17	3	Outdoor	1h	Aedes albopictus	F	0	6	NA
0.05	1	KonvaD	DNT	Village	Rainy	Kdaoy	Roya	Kaoh Nheaek	Mondul Kiri	13.1053	106.631	134	16:00:00	17:00:00	2020-07-17	3	Outdoor	1h	Aedes albopictus	F	0	6	NA
0.05	1	KonvaD	DNT	Village	Rainy	Kdaoy	Roya	Kaoh Nheaek	Mondul Kiri	13.1053	106.631	134	16:00:00	17:00:00	2020-07-17	3	Outdoor	1h	Aedes albopictus	M	NA	2	NA
0.05	1	KonvaD	DNT	Village	Rainy	Kdaoy	Roya	Kaoh Nheaek	Mondul Kiri	13.1053	106.631	134	17:00:00	18:00:00	2020-07-17	3	Outdoor	1h	Aedes albopictus	F	0	6	NA
0.05	1	KonvaD	DNT	Village	Rainy	Kdaoy	Roya	Kaoh Nheaek	Mondul Kiri	13.1053	106.631	134	18:00:00	19:00:00	2020-07-17	3	Outdoor	1h	Aedes albopictus	F	0	1	NA
0.05	1	KonvaD	DNT	Village	Rainy	Kdaoy	Roya	Kaoh Nheaek	Mondul Kiri	13.1053	106.631	134	19:00:00	20:00:00	2020-07-17	3	Outdoor	1h	Aedes albopictus	F	0	2	NA
0.05	1	KonvaD	DNT	Village	Rainy	Kdaoy	Roya	Kaoh Nheaek	Mondul Kiri	13.1053	106.631	134	20:00:00	21:00:00	2020-07-17	3	Outdoor	1h	Aedes albopictus	F	0	5	NA
0.05	1	KonvaD	DNT	Village	Rainy	Kdaoy	Roya	Kaoh Nheaek	Mondul Kiri	13.1053	106.631	134	22:00:00	23:00:00	2020-07-17	3	Outdoor	1h	Aedes albopictus	F	0	2	NA
0.05	1	KonvaD	DNT	Village	Rainy	Kdaoy	Roya	Kaoh Nheaek	Mondul Kiri	13.1053	106.631	134	23:00:00	00:00:00	2020-07-18	3	Outdoor	1h	Aedes albopictus	F	0	3	NA
0.05	1	KonvaD	DNT	Village	Rainy	Kdaoy	Roya	Kaoh Nheaek	Mondul Kiri	13.1053	106.631	134	00:00:00	01:00:00	2020-07-18	3	Outdoor	1h	Aedes albopictus	F	0	2	NA
0.05	1	KonvaD	DNT	Village	Rainy	Kdaoy	Roya	Kaoh Nheaek	Mondul Kiri	13.1053	106.631	134	01:00:00	02:00:00	2020-07-18	3	Outdoor	1h	Aedes albopictus	F	0	2	NA
0.05	1	KonvaD	DNT	Village	Rainy	Kdaoy	Roya	Kaoh Nheaek	Mondul Kiri	13.1053	106.631	134	02:00:00	03:00:00	2020-07-18	3	Outdoor	1h	Aedes albopictus	F	0	2	NA
0.05	1	KonvaD	DNT	Village	Rainy	Kdaoy	Roya	Kaoh Nheaek	Mondul Kiri	13.1053	106.631	134	03:00:00	04:00:00	2020-07-18	3	Outdoor	1h	Aedes albopictus	F	0	4	NA
0.05	1	KonvaD	DNT	Village	Rainy	Kdaoy	Roya	Kaoh Nheaek	Mondul Kiri	13.1053	106.631	134	04:00:00	05:00:00	2020-07-18	3	Outdoor	1h	Aedes albopictus	F	0	2	NA
0.05	1	KonvaD	DNT	Village	Rainy	Kdaoy	Roya	Kaoh Nheaek	Mondul Kiri	13.1053	106.631	134	05:00:00	06:00:00	2020-07-18	3	Outdoor	1h	Aedes albopictus	F	0	1	NA
0.05	1	KonvaD	DNT	Village	Rainy	Kdaoy	Roya	Kaoh Nheaek	Mondul Kiri	13.1053	106.631	134	06:00:00	07:00:00	2020-07-18	3	Outdoor	1h	Aedes albopictus	F	0	2	NA
0.05	1	PhnomPi	DNT	Village	Rainy	Maemoum	Roya	Kaoh Nheaek	Mondul Kiri	13.0469	106.452	82	19:00:00	20:00:00	2020-07-15	1	Outdoor	1h	Aedes albopictus	F	0	1	NA
0.05	1	PhnomPi	DNT	Village	Rainy	Maemoum	Roya	Kaoh Nheaek	Mondul Kiri	13.0469	106.452	82	08:00:00	09:00:00	2020-07-16	2	Outdoor	1h	Aedes albopictus	F	0	1	NA
0.05	1	PhnomPi	DNT	Village	Rainy	Maemoum	Roya	Kaoh Nheaek	Mondul Kiri	13.0469	106.452	82	06:00:00	07:00:00	2020-07-17	2	Outdoor	1h	Aedes albopictus	F	0	1	NA
0.05	1	RoveakB	DNT	Village	Rainy	Maemoum	Roya	Kaoh Nheaek	Mondul Kiri	13.16	106.899	148	13:00:00	14:00:00	2020-07-15	1	Outdoor	1h	Aedes albopictus	F	0	1	NA
0.05	1	RoveakB	DNT	Village	Rainy	Maemoum	Roya	Kaoh Nheaek	Mondul Kiri	13.16	106.899	148	17:00:00	18:00:00	2020-07-15	1	Outdoor	1h	Aedes albopictus	F	0	2	NA
0.05	1	RoveakB	DNT	Village	Rainy	Maemoum	Roya	Kaoh Nheaek	Mondul Kiri	13.16	106.899	148	03:00:00	04:00:00	2020-07-16	1	Outdoor	1h	Aedes albopictus	F	0	1	NA
0.05	1	RoveakB	DNT	Village	Rainy	Maemoum	Roya	Kaoh Nheaek	Mondul Kiri	13.16	106.899	148	07:00:00	08:00:00	2020-07-16	2	Outdoor	1h	Aedes albopictus	F	0	1	NA
0.05	1	RoveakB	DNT	Village	Rainy	Maemoum	Roya	Kaoh Nheaek	Mondul Kiri	13.16	106.899	148	05:00:00	06:00:00	2020-07-17	2	Outdoor	1h	Aedes albopictus	F	0	1	NA
0.05	1	RoveakB	DNT	Village	Rainy	Maemoum	Roya	Kaoh Nheaek	Mondul Kiri	13.16	106.899	148	16:00:00	17:00:00	2020-07-17	3	Outdoor	1h	Aedes albopictus	M	NA	2	NA
0.05	1	RoveakB	DNT	Village	Rainy	Maemoum	Roya	Kaoh Nheaek	Mondul Kiri	13.16	106.899	148	19:00:00	20:00:00	2020-07-17	3	Outdoor	1h	Aedes albopictus	F	0	1	NA
0.05	1	RoveakB	DNT	Village	Rainy	Maemoum	Roya	Kaoh Nheaek	Mondul Kiri	13.16	106.899	148	05:00:00	06:00:00	2020-07-18	3	Outdoor	1h	Aedes albopictus	F	0	1	NA
0.05	1	RoveakB	DNT	Village	Rainy	Maemoum	Roya	Kaoh Nheaek	Mondul Kiri	13.16	106.899	148	16:00:00	17:00:00	2020-07-15	1	Outdoor	1h	Aedes albopictus	F	0	1	NA
0.05	1	RoveakB	DNT	Village	Rainy	Maemoum	Roya	Kaoh Nheaek	Mondul Kiri	13.16	106.899	148	17:00:00	18:00:00	2020-07-15	1	Outdoor	1h	Aedes albopictus	F	0	2	NA
0.05	1	RoveakB	DNT	Village	Rainy	Maemoum	Roya	Kaoh Nheaek	Mondul Kiri	13.16	106.899	148	06:00:00	07:00:00	2020-07-16	2	Outdoor	1h	Aedes albopictus	F	0	1	NA
0.05	1	RoveakB	DNT	Village	Rainy	Maemoum	Roya	Kaoh Nheaek	Mondul Kiri	13.16	106.899	148	10:00:00	11:00:00	2020-07-17	3	Outdoor	1h	Aedes albopictus	F	0	1	NA
0.05	1	S9B	DNT	Deciduous forest	Rainy	Mchouga	Roya	Kaoh Nheaek	Mondul Kiri	13.1085	106.825	176	10:00:00	11:00:00	2020-08-10	1	Outdoor	1h	Aedes albopictus	F	0	1	NA
0.05	1	S9B	DNT	Deciduous forest	Rainy	Mchouga	Roya	Kaoh Nheaek	Mondul Kiri	13.1085	106.825	176	11:00:00	12:00:00	2020-08-10	1	Outdoor	1h	Aedes albopictus	F	0	1	NA
0.05	1	S9B	DNT	Deciduous forest	Rainy	Mchouga	Roya	Kaoh Nheaek	Mondul Kiri	13.1085	106.825	176	12:00:00	13:00:00	2020-08-10	1	Outdoor	1h	Aedes albopictus	F	0	2	NA
0.05	1	S9B	DNT	Deciduous forest	Rainy	Mchouga	Roya	Kaoh Nheaek	Mondul Kiri	13.1085	106.825	176	13:00:00	14:00:00	2020-08-10	1	Outdoor	1h	Aedes albopictus	F	0	1	NA
0.05	1	S9B	DNT	Deciduous forest	Rainy	Mchouga	Roya	Kaoh Nheaek	Mondul Kiri	13.1085	106.825	176	14:00:00	15:00:00	2020-08-10	1	Outdoor	1h	Aedes albopictus	F	0	1	NA
0.05	1	S9B	DNT	Deciduous forest	Rainy	Mchouga	Roya	Kaoh Nheaek	Mondul Kiri	13.1085	106.825	176	15:00:00	16:00:00	2020-08-10	1	Outdoor	1h	Aedes albopictus	F	0	4	NA
0.05	1	S9B	DNT	Deciduous forest	Rainy	Mchouga	Roya	Kaoh Nheaek	Mondul Kiri	13.1085	106.825	176	15:00:00	16:00:00	2020-08-10	1	Outdoor	1h	Aedes albopictus	M	NA	3	NA
0.05	1	S9B	DNT	Deciduous forest	Rainy	Mchouga	Roya	Kaoh Nheaek	Mondul Kiri	13.1085	106.825	176	17:00:00	18:00:00	2020-08-10	1	Outdoor	1h	Aedes albopictus	F	0	1	NA
0.05	1	S9B	DNT	Deciduous forest	Rainy	Mchouga	Roya	Kaoh Nheaek	Mondul Kiri	13.1085	106.825	176	11:00:00	12:00:00	2020-08-11	2	Outdoor	1h	Aedes albopictus	F	0	1	NA
0.05	1	S9B	DNT	Deciduous forest	Rainy	Mchouga	Roya	Kaoh Nheaek	Mondul Kiri	13.1085	106.825	176	15:00:00	16:00:00	2020-08-11	2	Outdoor	1h	Aedes albopictus	M	NA	3	NA
0.05	1	S9B	DNT	Deciduous forest	Rainy	Mchouga	Roya	Kaoh Nheaek	Mondul Kiri	13.1085	106.825	176	16:00:00	17:00:00	2020-08-11	2	Outdoor	1h	Aedes albopictus	F	0	1	NA
0.05	1	S9B	DNT	Deciduous forest	Rainy	Mchouga	Roya	Kaoh Nheaek	Mondul Kiri	13.1085	106.825	176	17:00:00	18:00:00	2020-08-11	2	Outdoor	1h	Aedes albopictus	F	0	3	NA
0.05	1	S9B	DNT	Deciduous forest	Rainy	Mchouga	Roya	Kaoh Nheaek	Mondul Kiri	13.1085	106.825	176	19:00:00	20:00:00	2020-08-11	2	Outdoor	1h	Aedes albopictus	F	0	2	NA
0.05	1	S9B	DNT	Deciduous forest	Rainy	Mchouga	Roya	Kaoh Nheaek	Mondul Kiri	13.1085	106.825	176	15:00:00	16:00:00	2020-08-12	3	Outdoor	1h	Aedes albopictus	F	0	1	NA
0.05	1	S9B	DNT	Deciduous forest	Rainy	Mchouga	Roya	Kaoh Nheaek	Mondul Kiri	13.1085	106.825	176	16:00:00	17:00:00	2020-08-12	3	Outdoor	1h	Aedes albopictus	F	0	2	NA
0.05	1	S9B	DNT	Deciduous forest	Rainy	Mchouga	Roya	Kaoh Nheaek	Mondul Kiri	13.1085	106.825	176	18:00:00	19:00:00	2020-08-12	3	Outdoor	1h	Aedes albopictus	F	0	1	NA
0.05	1	S9B	DNT	Deciduous forest	Rainy	Mchouga	Roya	Kaoh Nheaek	Mondul Kiri	13.1085	106.825	176	02:00:00	03:00:00	2020-08-13	3	Outdoor	1h	Aedes albopictus	F	0	1	NA
0.05	1	S9B	DNT	Deciduous forest	Rainy	Mchouga	Roya	Kaoh Nheaek	Mondul Kiri	13.1085	106.825	176	03:00:00	04:00:00	2020-08-13	3	Outdoor	1h	Aedes albopictus	F	0	2	NA
0.05	1	S9B	DNT	Deciduous forest	Rainy	Mchouga	Roya	Kaoh Nheaek	Mondul Kiri	13.1085	106.825	176	04:00:00	05:00:00	2020-08-13	3	Outdoor	1h	Aedes albopictus	F	0	2	NA
0.05	1	S9B	DNT	Deciduous forest	Rainy	Mchouga	Roya	Kaoh Nheaek	Mondul Kiri	13.1085	106.825	176	08:00:00	09:00:00	2020-08-13	3	Outdoor	1h	Aedes albopictus	F	0	1	NA
0.05	1	S24	DNT	Deciduous forest	Rainy	Maemoum	Roya	Kaoh Nheaek	Mondul Kiri	13.0377	106.551	105	11:00:00	12:00:00	2020-08-10	1	Outdoor	1h	Aedes albopictus	F	0	1	NA
0.05	1	S24	DNT	Deciduous forest	Rainy	Maemoum	Roya	Kaoh Nheaek	Mondul Kiri	13.0377	106.551	105	04:00:00	05:00:00	2020-08-11	1	Outdoor	1h	Aedes albopictus	F	0	1	NA
0.05	1	S24	DNT	Deciduous forest	Rainy	Maemoum	Roya	Kaoh Nheaek	Mondul Kiri	13.0377	106.551	105	11:00:00	12:00:00	2020-08-11	2	Outdoor	1h	Aedes albopictus	M	NA	1	NA
0.05	1	S24	DNT	Deciduous forest	Rainy	Maemoum	Roya	Kaoh Nheaek	Mondul Kiri	13.0377	106.551	105	16:00:00	17:00:00	2020-08-11	2	Outdoor	1h	Aedes albopictus	F	0	4	NA
0.05	1	S24	DNT	Deciduous forest	Rainy	Maemoum	Roya	Kaoh Nheaek	Mondul Kiri	13.0377	106.551	105	12:00:00	13:00:00	2020-08-12	3	Outdoor	1h	Aedes albopictus	F	0	1	NA
0.05	1	KonvaD	DNT	Village	Rainy	Kdaoy	Roya	Kaoh Nheaek	Mondul Kiri	13.1053	106.631	134	07:00:00	08:00:00	2020-08-10	1	Outdoor	1h	Aedes albopictus	F	0	5	NA
0.05	1	KonvaD	DNT	Village	Rainy	Kdaoy	Roya	Kaoh Nheaek	Mondul Kiri	13.1053	106.631	134	08:00:00	09:00:00	2020-08-10	1	Outdoor	1h	Aedes albopictus	F	0	6	NA
0.05	1	KonvaD	DNT	Village	Rainy	Kdaoy	Roya	Kaoh Nheaek	Mondul Kiri	13.1053	106.631	134	08:00:00	09:00:00	2020-08-10	1	Outdoor	1h	Aedes albopictus	M	NA	2	NA
0.05	1	KonvaD	DNT	Village	Rainy	Kdaoy	Roya	Kaoh Nheaek	Mondul Kiri	13.1053	106.631	134	09:00:00	10:00:00	2020-08-10	1	Outdoor	1h	Aedes albopictus	F	0	2	NA
0.05	1	KonvaD	DNT	Village	Rainy	Kdaoy	Roya	Kaoh Nheaek	Mondul Kiri	13.1053	106.631	134	10:00:00	11:00:00	2020-08-10	1	Outdoor	1h	Aedes albopictus	F	0	3	NA
0.05	1	KonvaD	DNT	Village	Rainy	Kdaoy	Roya	Kaoh Nheaek	Mondul Kiri	13.1053	106.631	134	11:00:00	12:00:00	2020-08-10	1	Outdoor	1h	Aedes albopictus	F	0	1	NA
0.05	1	KonvaD	DNT	Village	Rainy	Kdaoy	Roya	Kaoh Nheaek	Mondul Kiri	13.1053	106.631	134	12:00:00	13:00:00	2020-08-10	1	Outdoor	1h	Aedes albopictus	F	0	7	NA
0.05	1	KonvaD	DNT	Village	Rainy	Kdaoy	Roya	Kaoh Nheaek	Mondul Kiri	13.1053	106.631	134	12:00:00	13:00:00	2020-08-10	1	Outdoor	1h	Aedes albopictus	M	NA	1	NA
0.05	1	KonvaD	DNT	Village	Rainy	Kdaoy	Roya	Kaoh Nheaek	Mondul Kiri	13.1053	106.631	134	14:00:00	15:00:00	2020-08-10	1	Outdoor	1h	Aedes albopictus	F	0	3	NA
0.05	1	KonvaD	DNT	Village	Rainy	Kdaoy	Roya	Kaoh Nheaek	Mondul Kiri	13.1053	106.631	134	14:00:00	15:00:00	2020-08-10	1	Outdoor	1h	Aedes albopictus	M	NA	1	NA
0.05	1	KonvaD	DNT	Village	Rainy	Kdaoy	Roya	Kaoh Nheaek	Mondul Kiri	13.1053	106.631	134	15:00:00	16:00:00	2020-08-10	1	Outdoor	1h	Aedes albopictus	F	0	6	NA
0.05	1	KonvaD	DNT	Village	Rainy	Kdaoy	Roya	Kaoh Nheaek	Mondul Kiri	13.1053	106.631	134	15:00:00	16:00:00	2020-08-10	1	Outdoor	1h	Aedes albopictus	M	NA	1	NA
0.05	1	KonvaD	DNT	Village	Rainy	Kdaoy	Roya	Kaoh Nheaek	Mondul Kiri	13.1053	106.631	134	16:00:00	17:00:00	2020-08-10	1	Outdoor	1h	Aedes albopictus	F	0	5	NA
0.05	1	KonvaD	DNT	Village	Rainy	Kdaoy	Roya	Kaoh Nheaek	Mondul Kiri	13.1053	106.631	134	17:00:00	18:00:00	2020-08-10	1	Outdoor	1h	Aedes albopictus	F	0	2	NA
0.05	1	KonvaD	DNT	Village	Rainy	Kdaoy	Roya	Kaoh Nheaek	Mondul Kiri	13.1053	106.631	134	18:00:00	19:00:00	2020-08-10	1	Outdoor	1h	Aedes albopictus	F	0	1	NA
0.05	1	KonvaD	DNT	Village	Rainy	Kdaoy	Roya	Kaoh Nheaek	Mondul Kiri	13.1053	106.631	134	23:00:00	00:00:00	2020-08-11	1	Outdoor	1h	Aedes albopictus	M	NA	1	NA
0.05	1	KonvaD	DNT	Village	Rainy	Kdaoy	Roya	Kaoh Nheaek	Mondul Kiri	13.1053	106.631	134	02:00:00	03:00:00	2020-08-11	1	Outdoor	1h	Aedes albopictus	F	0	1	NA
0.05	1	KonvaD	DNT	Village	Rainy	Kdaoy	Roya	Kaoh Nheaek	Mondul Kiri	13.1053	106.631	134	02:00:00	03:00:00	2020-08-11	1	Outdoor	1h	Aedes albopictus	F	1	1	NA
0.05	1	KonvaD	DNT	Village	Rainy	Kdaoy	Roya	Kaoh Nheaek	Mondul Kiri	13.1053	106.631	134	03:00:00	04:00:00	2020-08-11	1	Outdoor	1h	Aedes albopictus	F	0	1	NA
0.05	1	KonvaD	DNT	Village	Rainy	Kdaoy	Roya	Kaoh Nheaek	Mondul Kiri	13.1053	106.631	134	04:00:00	05:00:00	2020-08-11	1	Outdoor	1h	Aedes albopictus	F	0	1	NA
0.05	1	KonvaD	DNT	Village	Rainy	Kdaoy	Roya	Kaoh Nheaek	Mondul Kiri	13.1053	106.631	134	05:00:00	06:00:00	2020-08-11	1	Outdoor	1h	Aedes albopictus	F	0	5	NA
0.05	1	KonvaD	DNT	Village	Rainy	Kdaoy	Roya	Kaoh Nheaek	Mondul Kiri	13.1053	106.631	134	06:00:00	07:00:00	2020-08-11	1	Outdoor	1h	Aedes albopictus	F	0	2	NA
0.05	1	KonvaD	DNT	Village	Rainy	Kdaoy	Roya	Kaoh Nheaek	Mondul Kiri	13.1053	106.631	134	08:00:00	09:00:00	2020-08-11	2	Outdoor	1h	Aedes albopictus	F	0	8	NA
0.05	1	KonvaD	DNT	Village	Rainy	Kdaoy	Roya	Kaoh Nheaek	Mondul Kiri	13.1053	106.631	134	09:00:00	10:00:00	2020-08-11	2	Outdoor	1h	Aedes albopictus	F	0	16	NA
0.05	1	KonvaD	DNT	Village	Rainy	Kdaoy	Roya	Kaoh Nheaek	Mondul Kiri	13.1053	106.631	134	09:00:00	10:00:00	2020-08-11	2	Outdoor	1h	Aedes albopictus	M	NA	1	NA
0.05	1	KonvaD	DNT	Village	Rainy	Kdaoy	Roya	Kaoh Nheaek	Mondul Kiri	13.1053	106.631	134	10:00:00	11:00:00	2020-08-11	2	Outdoor	1h	Aedes albopictus	F	0	8	NA
0.05	1	KonvaD	DNT	Village	Rainy	Kdaoy	Roya	Kaoh Nheaek	Mondul Kiri	13.1053	106.631	134	11:00:00	12:00:00	2020-08-11	2	Outdoor	1h	Aedes albopictus	F	0	2	NA
0.05	1	KonvaD	DNT	Village	Rainy	Kdaoy	Roya	Kaoh Nheaek	Mondul Kiri	13.1053	106.631	134	11:00:00	12:00:00	2020-08-11	2	Outdoor	1h	Aedes albopictus	M	NA	1	NA
0.05	1	KonvaD	DNT	Village	Rainy	Kdaoy	Roya	Kaoh Nheaek	Mondul Kiri	13.1053	106.631	134	12:00:00	13:00:00	2020-08-11	2	Outdoor	1h	Aedes albopictus	F	0	8	NA
0.05	1	KonvaD	DNT	Village	Rainy	Kdaoy	Roya	Kaoh Nheaek	Mondul Kiri	13.1053	106.631	134	12:00:00	13:00:00	2020-08-11	2	Outdoor	1h	Aedes albopictus	M	NA	1	NA
0.05	1	KonvaD	DNT	Village	Rainy	Kdaoy	Roya	Kaoh Nheaek	Mondul Kiri	13.1053	106.631	134	13:00:00	14:00:00	2020-08-11	2	Outdoor	1h	Aedes albopictus	F	0	3	NA
0.05	1	KonvaD	DNT	Village	Rainy	Kdaoy	Roya	Kaoh Nheaek	Mondul Kiri	13.1053	106.631	134	13:00:00	14:00:00	2020-08-11	2	Outdoor	1h	Aedes albopictus	M	NA	1	NA
0.05	1	KonvaD	DNT	Village	Rainy	Kdaoy	Roya	Kaoh Nheaek	Mondul Kiri	13.1053	106.631	134	14:00:00	15:00:00	2020-08-11	2	Outdoor	1h	Aedes albopictus	F	0	5	NA
0.05	1	KonvaD	DNT	Village	Rainy	Kdaoy	Roya	Kaoh Nheaek	Mondul Kiri	13.1053	106.631	134	14:00:00	15:00:00	2020-08-11	2	Outdoor	1h	Aedes albopictus	M	NA	2	NA
0.05	1	KonvaD	DNT	Village	Rainy	Kdaoy	Roya	Kaoh Nheaek	Mondul Kiri	13.1053	106.631	134	15:00:00	16:00:00	2020-08-11	2	Outdoor	1h	Aedes albopictus	F	0	3	NA
0.05	1	KonvaD	DNT	Village	Rainy	Kdaoy	Roya	Kaoh Nheaek	Mondul Kiri	13.1053	106.631	134	15:00:00	16:00:00	2020-08-11	2	Outdoor	1h	Aedes albopictus	M	NA	2	NA
0.05	1	KonvaD	DNT	Village	Rainy	Kdaoy	Roya	Kaoh Nheaek	Mondul Kiri	13.1053	106.631	134	16:00:00	17:00:00	2020-08-11	2	Outdoor	1h	Aedes albopictus	F	0	3	NA
0.05	1	KonvaD	DNT	Village	Rainy	Kdaoy	Roya	Kaoh Nheaek	Mondul Kiri	13.1053	106.631	134	16:00:00	17:00:00	2020-08-11	2	Outdoor	1h	Aedes albopictus	M	NA	1	NA
0.05	1	KonvaD	DNT	Village	Rainy	Kdaoy	Roya	Kaoh Nheaek	Mondul Kiri	13.1053	106.631	134	17:00:00	18:00:00	2020-08-11	2	Outdoor	1h	Aedes albopictus	F	0	2	NA
0.05	1	KonvaD	DNT	Village	Rainy	Kdaoy	Roya	Kaoh Nheaek	Mondul Kiri	13.1053	106.631	134	05:00:00	06:00:00	2020-08-12	2	Outdoor	1h	Aedes albopictus	F	0	1	NA
0.05	1	KonvaD	DNT	Village	Rainy	Kdaoy	Roya	Kaoh Nheaek	Mondul Kiri	13.1053	106.631	134	06:00:00	07:00:00	2020-08-12	2	Outdoor	1h	Aedes albopictus	M	NA	1	NA
0.05	1	KonvaD	DNT	Village	Rainy	Kdaoy	Roya	Kaoh Nheaek	Mondul Kiri	13.1053	106.631	134	07:00:00	08:00:00	2020-08-12	3	Outdoor	1h	Aedes albopictus	F	0	6	NA
0.05	1	KonvaD	DNT	Village	Rainy	Kdaoy	Roya	Kaoh Nheaek	Mondul Kiri	13.1053	106.631	134	08:00:00	09:00:00	2020-08-12	3	Outdoor	1h	Aedes albopictus	F	0	1	NA
0.05	1	KonvaD	DNT	Village	Rainy	Kdaoy	Roya	Kaoh Nheaek	Mondul Kiri	13.1053	106.631	134	10:00:00	11:00:00	2020-08-12	3	Outdoor	1h	Aedes albopictus	F	0	7	NA
0.05	1	KonvaD	DNT	Village	Rainy	Kdaoy	Roya	Kaoh Nheaek	Mondul Kiri	13.1053	106.631	134	11:00:00	12:00:00	2020-08-12	3	Outdoor	1h	Aedes albopictus	F	0	4	NA
0.05	1	KonvaD	DNT	Village	Rainy	Kdaoy	Roya	Kaoh Nheaek	Mondul Kiri	13.1053	106.631	134	12:00:00	13:00:00	2020-08-12	3	Outdoor	1h	Aedes albopictus	F	0	5	NA
0.05	1	KonvaD	DNT	Village	Rainy	Kdaoy	Roya	Kaoh Nheaek	Mondul Kiri	13.1053	106.631	134	13:00:00	14:00:00	2020-08-12	3	Outdoor	1h	Aedes albopictus	F	0	9	NA
0.05	1	KonvaD	DNT	Village	Rainy	Kdaoy	Roya	Kaoh Nheaek	Mondul Kiri	13.1053	106.631	134	13:00:00	14:00:00	2020-08-12	3	Outdoor	1h	Aedes albopictus	M	NA	2	NA
0.05	1	KonvaD	DNT	Village	Rainy	Kdaoy	Roya	Kaoh Nheaek	Mondul Kiri	13.1053	106.631	134	14:00:00	15:00:00	2020-08-12	3	Outdoor	1h	Aedes albopictus	F	0	2	NA
0.05	1	KonvaD	DNT	Village	Rainy	Kdaoy	Roya	Kaoh Nheaek	Mondul Kiri	13.1053	106.631	134	14:00:00	15:00:00	2020-08-12	3	Outdoor	1h	Aedes albopictus	M	NA	1	NA
0.05	1	KonvaD	DNT	Village	Rainy	Kdaoy	Roya	Kaoh Nheaek	Mondul Kiri	13.1053	106.631	134	15:00:00	16:00:00	2020-08-12	3	Outdoor	1h	Aedes albopictus	M	NA	2	NA
0.05	1	KonvaD	DNT	Village	Rainy	Kdaoy	Roya	Kaoh Nheaek	Mondul Kiri	13.1053	106.631	134	16:00:00	17:00:00	2020-08-12	3	Outdoor	1h	Aedes albopictus	F	0	1	NA
0.05	1	KonvaD	DNT	Village	Rainy	Kdaoy	Roya	Kaoh Nheaek	Mondul Kiri	13.1053	106.631	134	16:00:00	17:00:00	2020-08-12	3	Outdoor	1h	Aedes albopictus	M	NA	2	NA
0.05	1	KonvaD	DNT	Village	Rainy	Kdaoy	Roya	Kaoh Nheaek	Mondul Kiri	13.1053	106.631	134	17:00:00	18:00:00	2020-08-12	3	Outdoor	1h	Aedes albopictus	F	0	2	NA
0.05	1	KonvaD	DNT	Village	Rainy	Kdaoy	Roya	Kaoh Nheaek	Mondul Kiri	13.1053	106.631	134	17:00:00	18:00:00	2020-08-12	3	Outdoor	1h	Aedes albopictus	M	NA	1	NA
0.05	1	KonvaD	DNT	Village	Rainy	Kdaoy	Roya	Kaoh Nheaek	Mondul Kiri	13.1053	106.631	134	23:00:00	00:00:00	2020-08-13	3	Outdoor	1h	Aedes albopictus	F	0	1	NA
0.05	1	KonvaD	DNT	Village	Rainy	Kdaoy	Roya	Kaoh Nheaek	Mondul Kiri	13.1053	106.631	134	02:00:00	03:00:00	2020-08-13	3	Outdoor	1h	Aedes albopictus	F	1	1	NA
0.05	1	KonvaD	DNT	Village	Rainy	Kdaoy	Roya	Kaoh Nheaek	Mondul Kiri	13.1053	106.631	134	04:00:00	05:00:00	2020-08-13	3	Outdoor	1h	Aedes albopictus	M	NA	2	NA
0.05	1	KonvaD	DNT	Village	Rainy	Kdaoy	Roya	Kaoh Nheaek	Mondul Kiri	13.1053	106.631	134	05:00:00	06:00:00	2020-08-13	3	Outdoor	1h	Aedes albopictus	F	0	7	NA
0.05	1	KonvaD	DNT	Village	Rainy	Kdaoy	Roya	Kaoh Nheaek	Mondul Kiri	13.1053	106.631	134	06:00:00	07:00:00	2020-08-13	3	Outdoor	1h	Aedes albopictus	F	0	10	NA
0.05	1	KonvaD	DNT	Village	Rainy	Kdaoy	Roya	Kaoh Nheaek	Mondul Kiri	13.1053	106.631	134	06:00:00	07:00:00	2020-08-13	3	Outdoor	1h	Aedes albopictus	M	NA	2	NA
0.05	1	S10	DNT	Deciduous forest	Rainy	Maemoum	Roya	Kaoh Nheaek	Mondul Kiri	13.0957	106.745	175	09:00:00	10:00:00	2020-08-10	1	Outdoor	1h	Aedes albopictus	F	0	1	NA
0.05	1	S10	DNT	Deciduous forest	Rainy	Maemoum	Roya	Kaoh Nheaek	Mondul Kiri	13.0957	106.745	175	09:00:00	10:00:00	2020-08-10	1	Outdoor	1h	Aedes albopictus	M	NA	1	NA
0.05	1	S10	DNT	Deciduous forest	Rainy	Maemoum	Roya	Kaoh Nheaek	Mondul Kiri	13.0957	106.745	175	14:00:00	15:00:00	2020-08-11	2	Outdoor	1h	Aedes albopictus	F	1	1	NA
0.05	1	S7	DNT	Deciduous forest	Rainy	Maemoum	Roya	Kaoh Nheaek	Mondul Kiri	13.1401	106.79	181	09:00:00	10:00:00	2020-08-10	1	Outdoor	1h	Aedes albopictus	F	0	1	NA
0.05	1	S7	DNT	Deciduous forest	Rainy	Maemoum	Roya	Kaoh Nheaek	Mondul Kiri	13.1401	106.79	181	12:00:00	13:00:00	2020-08-10	1	Outdoor	1h	Aedes albopictus	M	NA	1	NA
0.05	1	S7	DNT	Deciduous forest	Rainy	Maemoum	Roya	Kaoh Nheaek	Mondul Kiri	13.1401	106.79	181	15:00:00	16:00:00	2020-08-10	1	Outdoor	1h	Aedes albopictus	F	0	1	NA
0.05	1	S7	DNT	Deciduous forest	Rainy	Maemoum	Roya	Kaoh Nheaek	Mondul Kiri	13.1401	106.79	181	15:00:00	16:00:00	2020-08-10	1	Outdoor	1h	Aedes albopictus	M	NA	2	NA
0.05	1	S7	DNT	Deciduous forest	Rainy	Maemoum	Roya	Kaoh Nheaek	Mondul Kiri	13.1401	106.79	181	23:00:00	00:00:00	2020-08-11	1	Outdoor	1h	Aedes albopictus	F	0	1	NA
0.05	1	S7	DNT	Deciduous forest	Rainy	Maemoum	Roya	Kaoh Nheaek	Mondul Kiri	13.1401	106.79	181	00:00:00	01:00:00	2020-08-11	1	Outdoor	1h	Aedes albopictus	F	0	1	NA
0.05	1	S7	DNT	Deciduous forest	Rainy	Maemoum	Roya	Kaoh Nheaek	Mondul Kiri	13.1401	106.79	181	03:00:00	04:00:00	2020-08-11	1	Outdoor	1h	Aedes albopictus	M	NA	1	NA
0.05	1	S7	DNT	Deciduous forest	Rainy	Maemoum	Roya	Kaoh Nheaek	Mondul Kiri	13.1401	106.79	181	15:00:00	16:00:00	2020-08-12	3	Outdoor	1h	Aedes albopictus	M	NA	1	NA
0.05	1	S7	DNT	Deciduous forest	Rainy	Maemoum	Roya	Kaoh Nheaek	Mondul Kiri	13.1401	106.79	181	16:00:00	17:00:00	2020-08-12	3	Outdoor	1h	Aedes albopictus	F	0	4	NA
0.05	1	S7	DNT	Deciduous forest	Rainy	Maemoum	Roya	Kaoh Nheaek	Mondul Kiri	13.1401	106.79	181	16:00:00	17:00:00	2020-08-12	3	Outdoor	1h	Aedes albopictus	M	NA	2	NA
0.05	1	S7	DNT	Deciduous forest	Rainy	Maemoum	Roya	Kaoh Nheaek	Mondul Kiri	13.1401	106.79	181	17:00:00	18:00:00	2020-08-12	3	Outdoor	1h	Aedes albopictus	F	0	1	NA
0.05	1	S7	DNT	Deciduous forest	Rainy	Maemoum	Roya	Kaoh Nheaek	Mondul Kiri	13.1401	106.79	181	20:00:00	21:00:00	2020-08-12	3	Outdoor	1h	Aedes albopictus	F	0	2	NA
0.05	1	S7	DNT	Deciduous forest	Rainy	Maemoum	Roya	Kaoh Nheaek	Mondul Kiri	13.1401	106.79	181	21:00:00	22:00:00	2020-08-12	3	Outdoor	1h	Aedes albopictus	F	0	3	NA
0.05	1	S7	DNT	Deciduous forest	Rainy	Maemoum	Roya	Kaoh Nheaek	Mondul Kiri	13.1401	106.79	181	22:00:00	23:00:00	2020-08-12	3	Outdoor	1h	Aedes albopictus	F	0	1	NA
0.05	1	S7	DNT	Deciduous forest	Rainy	Maemoum	Roya	Kaoh Nheaek	Mondul Kiri	13.1401	106.79	181	23:00:00	00:00:00	2020-08-13	3	Outdoor	1h	Aedes albopictus	F	0	1	NA
0.05	1	S7	DNT	Deciduous forest	Rainy	Maemoum	Roya	Kaoh Nheaek	Mondul Kiri	13.1401	106.79	181	04:00:00	05:00:00	2020-08-13	3	Outdoor	1h	Aedes albopictus	F	0	2	NA
0.05	1	S7	DNT	Deciduous forest	Rainy	Maemoum	Roya	Kaoh Nheaek	Mondul Kiri	13.1401	106.79	181	12:00:00	13:00:00	2020-08-11	2	Outdoor	1h	Aedes albopictus	F	0	1	NA
0.05	1	S7	DNT	Deciduous forest	Rainy	Maemoum	Roya	Kaoh Nheaek	Mondul Kiri	13.1401	106.79	181	14:00:00	15:00:00	2020-08-11	2	Outdoor	1h	Aedes albopictus	F	0	1	NA
0.05	1	S7	DNT	Deciduous forest	Rainy	Maemoum	Roya	Kaoh Nheaek	Mondul Kiri	13.1401	106.79	181	15:00:00	16:00:00	2020-08-11	2	Outdoor	1h	Aedes albopictus	F	0	1	NA
0.05	1	S7	DNT	Deciduous forest	Rainy	Maemoum	Roya	Kaoh Nheaek	Mondul Kiri	13.1401	106.79	181	17:00:00	18:00:00	2020-08-11	2	Outdoor	1h	Aedes albopictus	F	0	1	NA
0.05	1	S7	DNT	Deciduous forest	Rainy	Maemoum	Roya	Kaoh Nheaek	Mondul Kiri	13.1401	106.79	181	18:00:00	19:00:00	2020-08-11	2	Outdoor	1h	Aedes albopictus	F	0	3	NA
0.05	1	S7	DNT	Deciduous forest	Rainy	Maemoum	Roya	Kaoh Nheaek	Mondul Kiri	13.1401	106.79	181	21:00:00	22:00:00	2020-08-11	2	Outdoor	1h	Aedes albopictus	F	0	2	NA
0.05	1	S7	DNT	Deciduous forest	Rainy	Maemoum	Roya	Kaoh Nheaek	Mondul Kiri	13.1401	106.79	181	00:00:00	01:00:00	2020-08-12	2	Outdoor	1h	Aedes albopictus	F	0	1	NA
0.05	1	S7	DNT	Deciduous forest	Rainy	Maemoum	Roya	Kaoh Nheaek	Mondul Kiri	13.1401	106.79	181	04:00:00	05:00:00	2020-08-12	2	Outdoor	1h	Aedes albopictus	F	0	1	NA
0.05	1	S7	DNT	Deciduous forest	Rainy	Maemoum	Roya	Kaoh Nheaek	Mondul Kiri	13.1401	106.79	181	06:00:00	07:00:00	2020-08-12	2	Outdoor	1h	Aedes albopictus	F	1	1	NA
0.05	1	S7	DNT	Deciduous forest	Rainy	Maemoum	Roya	Kaoh Nheaek	Mondul Kiri	13.1401	106.79	181	07:00:00	08:00:00	2020-08-12	2	Outdoor	1h	Aedes albopictus	F	0	2	NA
0.05	1	S7	DNT	Deciduous forest	Rainy	Maemoum	Roya	Kaoh Nheaek	Mondul Kiri	13.1401	106.79	181	08:00:00	09:00:00	2020-08-12	2	Outdoor	1h	Aedes albopictus	F	1	1	NA
0.05	1	S15B	DNT	Deciduous forest	Rainy	Maemoum	Roya	Kaoh Nheaek	Mondul Kiri	13.1375	106.707	160	21:00:00	22:00:00	2020-08-10	1	Outdoor	1h	Aedes albopictus	F	0	1	NA
0.05	1	S15B	DNT	Deciduous forest	Rainy	Maemoum	Roya	Kaoh Nheaek	Mondul Kiri	13.1375	106.707	160	07:00:00	08:00:00	2020-08-11	1	Outdoor	1h	Aedes albopictus	F	0	2	NA
0.05	1	S15B	DNT	Deciduous forest	Rainy	Maemoum	Roya	Kaoh Nheaek	Mondul Kiri	13.1375	106.707	160	11:00:00	12:00:00	2020-08-11	2	Outdoor	1h	Aedes albopictus	F	0	1	NA
0.05	1	S15B	DNT	Deciduous forest	Rainy	Maemoum	Roya	Kaoh Nheaek	Mondul Kiri	13.1375	106.707	160	13:00:00	14:00:00	2020-08-11	2	Outdoor	1h	Aedes albopictus	F	0	1	NA
0.05	1	S15B	DNT	Deciduous forest	Rainy	Maemoum	Roya	Kaoh Nheaek	Mondul Kiri	13.1375	106.707	160	14:00:00	15:00:00	2020-08-11	2	Outdoor	1h	Aedes albopictus	F	0	1	NA
0.05	1	S15B	DNT	Deciduous forest	Rainy	Maemoum	Roya	Kaoh Nheaek	Mondul Kiri	13.1375	106.707	160	18:00:00	19:00:00	2020-08-11	2	Outdoor	1h	Aedes albopictus	F	0	1	NA
0.05	1	S15B	DNT	Deciduous forest	Rainy	Maemoum	Roya	Kaoh Nheaek	Mondul Kiri	13.1375	106.707	160	01:00:00	02:00:00	2020-08-12	2	Outdoor	1h	Aedes albopictus	F	0	1	NA
0.05	1	S15B	DNT	Deciduous forest	Rainy	Maemoum	Roya	Kaoh Nheaek	Mondul Kiri	13.1375	106.707	160	08:00:00	09:00:00	2020-08-12	2	Outdoor	1h	Aedes albopictus	M	NA	1	NA
0.05	1	S15B	DNT	Deciduous forest	Rainy	Maemoum	Roya	Kaoh Nheaek	Mondul Kiri	13.1375	106.707	160	10:00:00	11:00:00	2020-08-12	3	Outdoor	1h	Aedes albopictus	F	0	1	NA
0.05	1	S15B	DNT	Deciduous forest	Rainy	Maemoum	Roya	Kaoh Nheaek	Mondul Kiri	13.1375	106.707	160	12:00:00	13:00:00	2020-08-12	3	Outdoor	1h	Aedes albopictus	F	0	1	NA
0.05	1	S15B	DNT	Deciduous forest	Rainy	Maemoum	Roya	Kaoh Nheaek	Mondul Kiri	13.1375	106.707	160	15:00:00	16:00:00	2020-08-12	3	Outdoor	1h	Aedes albopictus	F	0	1	NA
0.05	1	S15B	DNT	Deciduous forest	Rainy	Maemoum	Roya	Kaoh Nheaek	Mondul Kiri	13.1375	106.707	160	16:00:00	17:00:00	2020-08-12	3	Outdoor	1h	Aedes albopictus	F	0	1	NA
0.05	1	S15B	DNT	Deciduous forest	Rainy	Maemoum	Roya	Kaoh Nheaek	Mondul Kiri	13.1375	106.707	160	19:00:00	20:00:00	2020-08-12	3	Outdoor	1h	Aedes albopictus	F	0	2	NA
0.05	1	S15B	DNT	Deciduous forest	Rainy	Maemoum	Roya	Kaoh Nheaek	Mondul Kiri	13.1375	106.707	160	20:00:00	21:00:00	2020-08-12	3	Outdoor	1h	Aedes albopictus	F	0	5	NA
0.05	1	S15B	DNT	Deciduous forest	Rainy	Maemoum	Roya	Kaoh Nheaek	Mondul Kiri	13.1375	106.707	160	20:00:00	21:00:00	2020-08-12	3	Outdoor	1h	Aedes albopictus	M	NA	1	NA
0.05	1	S15B	DNT	Deciduous forest	Rainy	Maemoum	Roya	Kaoh Nheaek	Mondul Kiri	13.1375	106.707	160	05:00:00	06:00:00	2020-08-13	3	Outdoor	1h	Aedes albopictus	F	0	2	NA
0.05	1	S22	DNT	Deciduous forest	Rainy	Maemoum	Roya	Kaoh Nheaek	Mondul Kiri	13.0519	106.675	176	14:00:00	15:00:00	2020-08-10	1	Outdoor	1h	Aedes albopictus	F	0	1	NA
0.05	1	S22	DNT	Deciduous forest	Rainy	Maemoum	Roya	Kaoh Nheaek	Mondul Kiri	13.0519	106.675	176	16:00:00	17:00:00	2020-08-10	1	Outdoor	1h	Aedes albopictus	F	0	2	NA
0.05	1	S22	DNT	Deciduous forest	Rainy	Maemoum	Roya	Kaoh Nheaek	Mondul Kiri	13.0519	106.675	176	21:00:00	22:00:00	2020-08-10	1	Outdoor	1h	Aedes albopictus	F	0	1	NA
0.05	1	S22	DNT	Deciduous forest	Rainy	Maemoum	Roya	Kaoh Nheaek	Mondul Kiri	13.0519	106.675	176	22:00:00	23:00:00	2020-08-10	1	Outdoor	1h	Aedes albopictus	F	0	1	NA
0.05	1	S22	DNT	Deciduous forest	Rainy	Maemoum	Roya	Kaoh Nheaek	Mondul Kiri	13.0519	106.675	176	01:00:00	02:00:00	2020-08-11	1	Outdoor	1h	Aedes albopictus	F	0	1	NA
0.05	1	S22	DNT	Deciduous forest	Rainy	Maemoum	Roya	Kaoh Nheaek	Mondul Kiri	13.0519	106.675	176	02:00:00	03:00:00	2020-08-11	1	Outdoor	1h	Aedes albopictus	F	0	1	NA
0.05	1	S22	DNT	Deciduous forest	Rainy	Maemoum	Roya	Kaoh Nheaek	Mondul Kiri	13.0519	106.675	176	04:00:00	05:00:00	2020-08-11	1	Outdoor	1h	Aedes albopictus	F	0	1	NA
0.05	1	S22	DNT	Deciduous forest	Rainy	Maemoum	Roya	Kaoh Nheaek	Mondul Kiri	13.0519	106.675	176	07:00:00	08:00:00	2020-08-11	1	Outdoor	1h	Aedes albopictus	F	0	1	NA
0.05	1	S22	DNT	Deciduous forest	Rainy	Maemoum	Roya	Kaoh Nheaek	Mondul Kiri	13.0519	106.675	176	08:00:00	09:00:00	2020-08-11	1	Outdoor	1h	Aedes albopictus	F	0	1	NA
0.05	1	S22	DNT	Deciduous forest	Rainy	Maemoum	Roya	Kaoh Nheaek	Mondul Kiri	13.0519	106.675	176	09:00:00	10:00:00	2020-08-11	2	Outdoor	1h	Aedes albopictus	F	0	2	NA
0.05	1	S22	DNT	Deciduous forest	Rainy	Maemoum	Roya	Kaoh Nheaek	Mondul Kiri	13.0519	106.675	176	09:00:00	10:00:00	2020-08-11	2	Outdoor	1h	Aedes albopictus	M	NA	1	NA
0.05	1	S22	DNT	Deciduous forest	Rainy	Maemoum	Roya	Kaoh Nheaek	Mondul Kiri	13.0519	106.675	176	15:00:00	16:00:00	2020-08-11	2	Outdoor	1h	Aedes albopictus	F	0	1	NA
0.05	1	S22	DNT	Deciduous forest	Rainy	Maemoum	Roya	Kaoh Nheaek	Mondul Kiri	13.0519	106.675	176	18:00:00	19:00:00	2020-08-11	2	Outdoor	1h	Aedes albopictus	F	0	3	NA
0.05	1	S22	DNT	Deciduous forest	Rainy	Maemoum	Roya	Kaoh Nheaek	Mondul Kiri	13.0519	106.675	176	23:00:00	00:00:00	2020-08-12	2	Outdoor	1h	Aedes albopictus	F	0	1	NA
0.05	1	S22	DNT	Deciduous forest	Rainy	Maemoum	Roya	Kaoh Nheaek	Mondul Kiri	13.0519	106.675	176	01:00:00	02:00:00	2020-08-12	2	Outdoor	1h	Aedes albopictus	F	0	1	NA
0.05	1	S22	DNT	Deciduous forest	Rainy	Maemoum	Roya	Kaoh Nheaek	Mondul Kiri	13.0519	106.675	176	02:00:00	03:00:00	2020-08-12	2	Outdoor	1h	Aedes albopictus	F	0	3	NA
0.05	1	S22	DNT	Deciduous forest	Rainy	Maemoum	Roya	Kaoh Nheaek	Mondul Kiri	13.0519	106.675	176	04:00:00	05:00:00	2020-08-12	2	Outdoor	1h	Aedes albopictus	F	0	3	NA
0.05	1	S22	DNT	Deciduous forest	Rainy	Maemoum	Roya	Kaoh Nheaek	Mondul Kiri	13.0519	106.675	176	05:00:00	06:00:00	2020-08-12	2	Outdoor	1h	Aedes albopictus	F	0	5	NA
0.05	1	S22	DNT	Deciduous forest	Rainy	Maemoum	Roya	Kaoh Nheaek	Mondul Kiri	13.0519	106.675	176	06:00:00	07:00:00	2020-08-12	2	Outdoor	1h	Aedes albopictus	F	0	1	NA
0.05	1	S22	DNT	Deciduous forest	Rainy	Maemoum	Roya	Kaoh Nheaek	Mondul Kiri	13.0519	106.675	176	08:00:00	09:00:00	2020-08-12	2	Outdoor	1h	Aedes albopictus	F	0	2	NA
0.05	1	S22	DNT	Deciduous forest	Rainy	Maemoum	Roya	Kaoh Nheaek	Mondul Kiri	13.0519	106.675	176	11:00:00	12:00:00	2020-08-12	3	Outdoor	1h	Aedes albopictus	F	0	1	NA
0.05	1	S22	DNT	Deciduous forest	Rainy	Maemoum	Roya	Kaoh Nheaek	Mondul Kiri	13.0519	106.675	176	23:00:00	00:00:00	2020-08-13	3	Outdoor	1h	Aedes albopictus	F	0	1	NA
0.05	1	S22	DNT	Deciduous forest	Rainy	Maemoum	Roya	Kaoh Nheaek	Mondul Kiri	13.0519	106.675	176	08:00:00	09:00:00	2020-08-13	3	Outdoor	1h	Aedes albopictus	F	0	1	NA
0.05	1	S26	DNT	Deciduous forest	Rainy	Maemoum	Roya	Kaoh Nheaek	Mondul Kiri	13.0445	106.498	103	11:00:00	12:00:00	2020-08-11	2	Outdoor	1h	Aedes albopictus	F	0	2	NA
0.05	1	S26	DNT	Deciduous forest	Rainy	Maemoum	Roya	Kaoh Nheaek	Mondul Kiri	13.0445	106.498	103	15:00:00	16:00:00	2020-08-11	2	Outdoor	1h	Aedes albopictus	F	0	1	NA
0.05	1	S26	DNT	Deciduous forest	Rainy	Maemoum	Roya	Kaoh Nheaek	Mondul Kiri	13.0445	106.498	103	08:00:00	09:00:00	2020-08-12	2	Outdoor	1h	Aedes albopictus	F	0	1	NA
0.05	1	S31	DNT	Deciduous forest	Rainy	Mchouga	Roya	Kaoh Nheaek	Mondul Kiri	13.1366	106.858	169	08:00:00	09:00:00	2020-08-11	1	Outdoor	1h	Aedes albopictus	F	0	1	NA
0.05	1	S31	DNT	Deciduous forest	Rainy	Mchouga	Roya	Kaoh Nheaek	Mondul Kiri	13.1366	106.858	169	11:00:00	12:00:00	2020-08-11	2	Outdoor	1h	Aedes albopictus	F	0	2	NA
0.05	1	S31	DNT	Deciduous forest	Rainy	Mchouga	Roya	Kaoh Nheaek	Mondul Kiri	13.1366	106.858	169	12:00:00	13:00:00	2020-08-11	2	Outdoor	1h	Aedes albopictus	F	0	2	NA
0.05	1	S31	DNT	Deciduous forest	Rainy	Mchouga	Roya	Kaoh Nheaek	Mondul Kiri	13.1366	106.858	169	13:00:00	14:00:00	2020-08-11	2	Outdoor	1h	Aedes albopictus	F	0	1	NA
0.05	1	S31	DNT	Deciduous forest	Rainy	Mchouga	Roya	Kaoh Nheaek	Mondul Kiri	13.1366	106.858	169	14:00:00	15:00:00	2020-08-11	2	Outdoor	1h	Aedes albopictus	F	0	2	NA
0.05	1	S31	DNT	Deciduous forest	Rainy	Mchouga	Roya	Kaoh Nheaek	Mondul Kiri	13.1366	106.858	169	15:00:00	16:00:00	2020-08-11	2	Outdoor	1h	Aedes albopictus	F	0	3	NA
0.05	1	S31	DNT	Deciduous forest	Rainy	Mchouga	Roya	Kaoh Nheaek	Mondul Kiri	13.1366	106.858	169	16:00:00	17:00:00	2020-08-10	1	Outdoor	1h	Aedes albopictus	F	0	1	NA
0.05	1	S31	DNT	Deciduous forest	Rainy	Mchouga	Roya	Kaoh Nheaek	Mondul Kiri	13.1366	106.858	169	05:00:00	06:00:00	2020-08-11	1	Outdoor	1h	Aedes albopictus	F	0	2	NA
0.05	1	S31	DNT	Deciduous forest	Rainy	Mchouga	Roya	Kaoh Nheaek	Mondul Kiri	13.1366	106.858	169	06:00:00	07:00:00	2020-08-11	1	Outdoor	1h	Aedes albopictus	F	0	2	NA
0.05	1	S31	DNT	Deciduous forest	Rainy	Mchouga	Roya	Kaoh Nheaek	Mondul Kiri	13.1366	106.858	169	09:00:00	10:00:00	2020-08-12	3	Outdoor	1h	Aedes albopictus	F	0	1	NA
0.05	1	S31	DNT	Deciduous forest	Rainy	Mchouga	Roya	Kaoh Nheaek	Mondul Kiri	13.1366	106.858	169	10:00:00	11:00:00	2020-08-12	3	Outdoor	1h	Aedes albopictus	F	0	2	NA
0.05	1	S31	DNT	Deciduous forest	Rainy	Mchouga	Roya	Kaoh Nheaek	Mondul Kiri	13.1366	106.858	169	11:00:00	12:00:00	2020-08-12	3	Outdoor	1h	Aedes albopictus	F	0	1	NA
0.05	1	S31	DNT	Deciduous forest	Rainy	Mchouga	Roya	Kaoh Nheaek	Mondul Kiri	13.1366	106.858	169	12:00:00	13:00:00	2020-08-12	3	Outdoor	1h	Aedes albopictus	F	0	1	NA
0.05	1	S31	DNT	Deciduous forest	Rainy	Mchouga	Roya	Kaoh Nheaek	Mondul Kiri	13.1366	106.858	169	14:00:00	15:00:00	2020-08-12	3	Outdoor	1h	Aedes albopictus	F	0	1	NA
0.05	1	S31	DNT	Deciduous forest	Rainy	Mchouga	Roya	Kaoh Nheaek	Mondul Kiri	13.1366	106.858	169	06:00:00	07:00:00	2020-08-13	3	Outdoor	1h	Aedes albopictus	F	0	1	NA
0.05	1	S31	DNT	Deciduous forest	Rainy	Mchouga	Roya	Kaoh Nheaek	Mondul Kiri	13.1366	106.858	169	08:00:00	09:00:00	2020-08-13	3	Outdoor	1h	Aedes albopictus	M	NA	1	NA
0.05	1	S36	DNT	Deciduous forest	Rainy	Maemoum	Roya	Kaoh Nheaek	Mondul Kiri	13.0662	106.583	129	10:00:00	11:00:00	2020-08-10	1	Outdoor	1h	Aedes albopictus	M	NA	1	NA
0.05	1	S36	DNT	Deciduous forest	Rainy	Maemoum	Roya	Kaoh Nheaek	Mondul Kiri	13.0662	106.583	129	10:00:00	11:00:00	2020-08-10	1	Outdoor	1h	Aedes albopictus	F	0	1	NA
0.05	1	S36	DNT	Deciduous forest	Rainy	Maemoum	Roya	Kaoh Nheaek	Mondul Kiri	13.0662	106.583	129	15:00:00	16:00:00	2020-08-10	1	Outdoor	1h	Aedes albopictus	F	0	2	NA
0.05	1	S36	DNT	Deciduous forest	Rainy	Maemoum	Roya	Kaoh Nheaek	Mondul Kiri	13.0662	106.583	129	16:00:00	17:00:00	2020-08-10	1	Outdoor	1h	Aedes albopictus	F	0	3	NA
0.05	1	S36	DNT	Deciduous forest	Rainy	Maemoum	Roya	Kaoh Nheaek	Mondul Kiri	13.0662	106.583	129	18:00:00	19:00:00	2020-08-10	1	Outdoor	1h	Aedes albopictus	F	0	1	NA
0.05	1	S36	DNT	Deciduous forest	Rainy	Maemoum	Roya	Kaoh Nheaek	Mondul Kiri	13.0662	106.583	129	19:00:00	20:00:00	2020-08-10	1	Outdoor	1h	Aedes albopictus	F	0	1	NA
0.05	1	S36	DNT	Deciduous forest	Rainy	Maemoum	Roya	Kaoh Nheaek	Mondul Kiri	13.0662	106.583	129	20:00:00	21:00:00	2020-08-10	1	Outdoor	1h	Aedes albopictus	F	0	1	NA
0.05	1	S36	DNT	Deciduous forest	Rainy	Maemoum	Roya	Kaoh Nheaek	Mondul Kiri	13.0662	106.583	129	02:00:00	03:00:00	2020-08-11	1	Outdoor	1h	Aedes albopictus	F	0	1	NA
0.05	1	S36	DNT	Deciduous forest	Rainy	Maemoum	Roya	Kaoh Nheaek	Mondul Kiri	13.0662	106.583	129	05:00:00	06:00:00	2020-08-11	1	Outdoor	1h	Aedes albopictus	F	0	1	NA
0.05	1	S36	DNT	Deciduous forest	Rainy	Maemoum	Roya	Kaoh Nheaek	Mondul Kiri	13.0662	106.583	129	06:00:00	07:00:00	2020-08-11	1	Outdoor	1h	Aedes albopictus	F	0	3	NA
0.05	1	S36	DNT	Deciduous forest	Rainy	Maemoum	Roya	Kaoh Nheaek	Mondul Kiri	13.0662	106.583	129	07:00:00	08:00:00	2020-08-11	1	Outdoor	1h	Aedes albopictus	F	0	1	NA
0.05	1	S36	DNT	Deciduous forest	Rainy	Maemoum	Roya	Kaoh Nheaek	Mondul Kiri	13.0662	106.583	129	08:00:00	09:00:00	2020-08-11	1	Outdoor	1h	Aedes albopictus	F	0	1	NA
0.05	1	S36	DNT	Deciduous forest	Rainy	Maemoum	Roya	Kaoh Nheaek	Mondul Kiri	13.0662	106.583	129	09:00:00	10:00:00	2020-08-11	1	Outdoor	1h	Aedes albopictus	F	0	2	NA
0.05	1	S36	DNT	Deciduous forest	Rainy	Maemoum	Roya	Kaoh Nheaek	Mondul Kiri	13.0662	106.583	129	14:00:00	15:00:00	2020-08-11	2	Outdoor	1h	Aedes albopictus	F	0	1	NA
0.05	1	S36	DNT	Deciduous forest	Rainy	Maemoum	Roya	Kaoh Nheaek	Mondul Kiri	13.0662	106.583	129	16:00:00	17:00:00	2020-08-11	2	Outdoor	1h	Aedes albopictus	F	0	3	NA
0.05	1	S36	DNT	Deciduous forest	Rainy	Maemoum	Roya	Kaoh Nheaek	Mondul Kiri	13.0662	106.583	129	21:00:00	22:00:00	2020-08-11	2	Outdoor	1h	Aedes albopictus	F	0	1	NA
0.05	1	S36	DNT	Deciduous forest	Rainy	Maemoum	Roya	Kaoh Nheaek	Mondul Kiri	13.0662	106.583	129	07:00:00	08:00:00	2020-08-12	2	Outdoor	1h	Aedes albopictus	F	0	1	NA
0.05	1	S36	DNT	Deciduous forest	Rainy	Maemoum	Roya	Kaoh Nheaek	Mondul Kiri	13.0662	106.583	129	10:00:00	11:00:00	2020-08-12	3	Outdoor	1h	Aedes albopictus	F	0	1	NA
0.05	1	S36	DNT	Deciduous forest	Rainy	Maemoum	Roya	Kaoh Nheaek	Mondul Kiri	13.0662	106.583	129	11:00:00	12:00:00	2020-08-12	3	Outdoor	1h	Aedes albopictus	F	0	1	NA
0.05	1	S36	DNT	Deciduous forest	Rainy	Maemoum	Roya	Kaoh Nheaek	Mondul Kiri	13.0662	106.583	129	11:00:00	12:00:00	2020-08-12	3	Outdoor	1h	Aedes albopictus	M	NA	1	NA
0.05	1	S36	DNT	Deciduous forest	Rainy	Maemoum	Roya	Kaoh Nheaek	Mondul Kiri	13.0662	106.583	129	12:00:00	13:00:00	2020-08-12	3	Outdoor	1h	Aedes albopictus	F	0	2	NA
0.05	1	S36	DNT	Deciduous forest	Rainy	Maemoum	Roya	Kaoh Nheaek	Mondul Kiri	13.0662	106.583	129	14:00:00	15:00:00	2020-08-12	3	Outdoor	1h	Aedes albopictus	F	0	2	NA
0.05	1	S36	DNT	Deciduous forest	Rainy	Maemoum	Roya	Kaoh Nheaek	Mondul Kiri	13.0662	106.583	129	15:00:00	16:00:00	2020-08-12	3	Outdoor	1h	Aedes albopictus	F	0	1	NA
0.05	1	S36	DNT	Deciduous forest	Rainy	Maemoum	Roya	Kaoh Nheaek	Mondul Kiri	13.0662	106.583	129	17:00:00	18:00:00	2020-08-12	3	Outdoor	1h	Aedes albopictus	F	0	2	NA
0.05	1	S36	DNT	Deciduous forest	Rainy	Maemoum	Roya	Kaoh Nheaek	Mondul Kiri	13.0662	106.583	129	18:00:00	19:00:00	2020-08-12	3	Outdoor	1h	Aedes albopictus	F	0	1	NA
0.05	1	S36	DNT	Deciduous forest	Rainy	Maemoum	Roya	Kaoh Nheaek	Mondul Kiri	13.0662	106.583	129	05:00:00	06:00:00	2020-08-13	3	Outdoor	1h	Aedes albopictus	F	0	1	NA
0.05	1	S36	DNT	Deciduous forest	Rainy	Maemoum	Roya	Kaoh Nheaek	Mondul Kiri	13.0662	106.583	129	07:00:00	08:00:00	2020-08-13	3	Outdoor	1h	Aedes albopictus	F	0	1	NA
0.05	1	RoveakB	DNT	Village	Rainy	Maemoum	Roya	Kaoh Nheaek	Mondul Kiri	13.16	106.899	148	00:00:00	01:00:00	2020-08-11	1	Outdoor	1h	Aedes albopictus	F	0	1	NA
0.05	1	RoveakB	DNT	Village	Rainy	Maemoum	Roya	Kaoh Nheaek	Mondul Kiri	13.16	106.899	148	07:00:00	08:00:00	2020-08-11	2	Outdoor	1h	Aedes albopictus	F	0	1	NA
0.05	1	RoveakB	DNT	Village	Rainy	Maemoum	Roya	Kaoh Nheaek	Mondul Kiri	13.16	106.899	148	08:00:00	09:00:00	2020-08-11	2	Outdoor	1h	Aedes albopictus	F	0	1	NA
0.05	1	RoveakB	DNT	Village	Rainy	Maemoum	Roya	Kaoh Nheaek	Mondul Kiri	13.16	106.899	148	10:00:00	11:00:00	2020-08-12	3	Outdoor	1h	Aedes albopictus	F	0	1	NA
0.05	1	RoveakB	DNT	Village	Rainy	Maemoum	Roya	Kaoh Nheaek	Mondul Kiri	13.16	106.899	148	15:00:00	16:00:00	2020-08-12	3	Outdoor	1h	Aedes albopictus	F	0	1	NA
0.05	1	S34	DNT	Deciduous forest	Rainy	Rovak	Roya	Kaoh Nheaek	Mondul Kiri	13.0251	106.829	181	12:00:00	13:00:00	2020-08-10	1	Outdoor	1h	Aedes albopictus	F	0	1	NA
0.05	1	S34	DNT	Deciduous forest	Rainy	Rovak	Roya	Kaoh Nheaek	Mondul Kiri	13.0251	106.829	181	13:00:00	14:00:00	2020-08-10	1	Outdoor	1h	Aedes albopictus	F	0	3	NA
0.05	1	S34	DNT	Deciduous forest	Rainy	Rovak	Roya	Kaoh Nheaek	Mondul Kiri	13.0251	106.829	181	13:00:00	14:00:00	2020-08-10	1	Outdoor	1h	Aedes albopictus	M	NA	1	NA
0.05	1	S34	DNT	Deciduous forest	Rainy	Rovak	Roya	Kaoh Nheaek	Mondul Kiri	13.0251	106.829	181	16:00:00	17:00:00	2020-08-10	1	Outdoor	1h	Aedes albopictus	F	0	1	NA
0.05	1	S34	DNT	Deciduous forest	Rainy	Rovak	Roya	Kaoh Nheaek	Mondul Kiri	13.0251	106.829	181	19:00:00	20:00:00	2020-08-10	1	Outdoor	1h	Aedes albopictus	F	0	1	NA
0.05	1	S34	DNT	Deciduous forest	Rainy	Rovak	Roya	Kaoh Nheaek	Mondul Kiri	13.0251	106.829	181	09:00:00	10:00:00	2020-08-11	1	Outdoor	1h	Aedes albopictus	F	0	1	NA
0.05	1	S34	DNT	Deciduous forest	Rainy	Rovak	Roya	Kaoh Nheaek	Mondul Kiri	13.0251	106.829	181	11:00:00	12:00:00	2020-08-11	2	Outdoor	1h	Aedes albopictus	F	0	1	NA
0.05	1	S34	DNT	Deciduous forest	Rainy	Rovak	Roya	Kaoh Nheaek	Mondul Kiri	13.0251	106.829	181	13:00:00	14:00:00	2020-08-11	2	Outdoor	1h	Aedes albopictus	F	0	1	NA
0.05	1	S34	DNT	Deciduous forest	Rainy	Rovak	Roya	Kaoh Nheaek	Mondul Kiri	13.0251	106.829	181	13:00:00	14:00:00	2020-08-12	3	Outdoor	1h	Aedes albopictus	F	0	1	NA
0.05	1	S34	DNT	Deciduous forest	Rainy	Rovak	Roya	Kaoh Nheaek	Mondul Kiri	13.0251	106.829	181	15:00:00	16:00:00	2020-08-12	3	Outdoor	1h	Aedes albopictus	F	0	1	NA
0.05	1	S34	DNT	Deciduous forest	Rainy	Rovak	Roya	Kaoh Nheaek	Mondul Kiri	13.0251	106.829	181	16:00:00	17:00:00	2020-08-12	3	Outdoor	1h	Aedes albopictus	F	0	1	NA
0.05	1	PhnomPi	DNT	Village	Rainy	Maemoum	Roya	Kaoh Nheaek	Mondul Kiri	13.0469	106.452	82	21:00:00	22:00:00	2020-08-10	1	Outdoor	1h	Aedes aegypti	F	0	1	NA
0.05	1	PhnomPi	DNT	Village	Rainy	Maemoum	Roya	Kaoh Nheaek	Mondul Kiri	13.0469	106.452	82	17:00:00	18:00:00	2020-08-11	2	Outdoor	1h	Aedes albopictus	F	0	1	NA
0.05	1	RoveakB	DNT	Village	Rainy	Maemoum	Roya	Kaoh Nheaek	Mondul Kiri	13.16	106.899	148	06:00:00	07:00:00	2020-08-10	1	Outdoor	1h	Aedes albopictus	F	0	1	NA
0.05	1	RoveakB	DNT	Village	Rainy	Maemoum	Roya	Kaoh Nheaek	Mondul Kiri	13.16	106.899	148	02:00:00	03:00:00	2020-08-11	1	Outdoor	1h	Aedes albopictus	F	0	1	NA
0.05	1	RoveakB	DNT	Village	Rainy	Maemoum	Roya	Kaoh Nheaek	Mondul Kiri	13.16	106.899	148	05:00:00	06:00:00	2020-08-11	1	Outdoor	1h	Aedes albopictus	F	0	1	NA
0.05	1	RoveakB	DNT	Village	Rainy	Maemoum	Roya	Kaoh Nheaek	Mondul Kiri	13.16	106.899	148	07:00:00	08:00:00	2020-08-11	2	Outdoor	1h	Aedes albopictus	M	NA	1	NA
0.05	1	RoveakB	DNT	Village	Rainy	Maemoum	Roya	Kaoh Nheaek	Mondul Kiri	13.16	106.899	148	15:00:00	16:00:00	2020-08-11	2	Outdoor	1h	Aedes albopictus	F	0	1	NA
0.05	1	RoveakB	DNT	Village	Rainy	Maemoum	Roya	Kaoh Nheaek	Mondul Kiri	13.16	106.899	148	15:00:00	16:00:00	2020-08-11	2	Outdoor	1h	Aedes albopictus	M	NA	1	NA
0.05	1	RoveakB	DNT	Village	Rainy	Maemoum	Roya	Kaoh Nheaek	Mondul Kiri	13.16	106.899	148	16:00:00	17:00:00	2020-08-11	2	Outdoor	1h	Aedes albopictus	F	1	1	NA
0.05	1	RoveakB	DNT	Village	Rainy	Maemoum	Roya	Kaoh Nheaek	Mondul Kiri	13.16	106.899	148	16:00:00	17:00:00	2020-08-11	2	Outdoor	1h	Aedes albopictus	M	NA	1	NA
0.05	1	S22	DNT	Deciduous forest	Rainy	Maemoum	Roya	Kaoh Nheaek	Mondul Kiri	13.0519	106.675	176	09:00:00	10:00:00	2020-09-07	1	Outdoor	1h	Aedes albopictus	F	0	1	NA
0.05	1	S22	DNT	Deciduous forest	Rainy	Maemoum	Roya	Kaoh Nheaek	Mondul Kiri	13.0519	106.675	176	10:00:00	11:00:00	2020-09-07	1	Outdoor	1h	Aedes albopictus	F	0	4	NA
0.05	1	S22	DNT	Deciduous forest	Rainy	Maemoum	Roya	Kaoh Nheaek	Mondul Kiri	13.0519	106.675	176	10:00:00	11:00:00	2020-09-07	1	Outdoor	1h	Aedes albopictus	F	1	1	NA
0.05	1	S22	DNT	Deciduous forest	Rainy	Maemoum	Roya	Kaoh Nheaek	Mondul Kiri	13.0519	106.675	176	12:00:00	13:00:00	2020-09-07	1	Outdoor	1h	Aedes albopictus	F	0	2	NA
0.05	1	S22	DNT	Deciduous forest	Rainy	Maemoum	Roya	Kaoh Nheaek	Mondul Kiri	13.0519	106.675	176	13:00:00	14:00:00	2020-09-07	1	Outdoor	1h	Aedes albopictus	F	0	2	NA
0.05	1	S22	DNT	Deciduous forest	Rainy	Maemoum	Roya	Kaoh Nheaek	Mondul Kiri	13.0519	106.675	176	14:00:00	15:00:00	2020-09-07	1	Outdoor	1h	Aedes albopictus	F	0	3	NA
0.05	1	S22	DNT	Deciduous forest	Rainy	Maemoum	Roya	Kaoh Nheaek	Mondul Kiri	13.0519	106.675	176	15:00:00	16:00:00	2020-09-07	1	Outdoor	1h	Aedes albopictus	F	0	4	NA
0.05	1	S22	DNT	Deciduous forest	Rainy	Maemoum	Roya	Kaoh Nheaek	Mondul Kiri	13.0519	106.675	176	17:00:00	18:00:00	2020-09-07	1	Outdoor	1h	Aedes albopictus	F	0	1	NA
0.05	1	S22	DNT	Deciduous forest	Rainy	Maemoum	Roya	Kaoh Nheaek	Mondul Kiri	13.0519	106.675	176	18:00:00	19:00:00	2020-09-07	1	Outdoor	1h	Aedes albopictus	F	0	1	NA
0.05	1	S22	DNT	Deciduous forest	Rainy	Maemoum	Roya	Kaoh Nheaek	Mondul Kiri	13.0519	106.675	176	00:00:00	01:00:00	2020-09-08	1	Outdoor	1h	Aedes albopictus	F	0	1	NA
0.05	1	S22	DNT	Deciduous forest	Rainy	Maemoum	Roya	Kaoh Nheaek	Mondul Kiri	13.0519	106.675	176	01:00:00	02:00:00	2020-09-08	1	Outdoor	1h	Aedes albopictus	F	0	1	NA
0.05	1	S22	DNT	Deciduous forest	Rainy	Maemoum	Roya	Kaoh Nheaek	Mondul Kiri	13.0519	106.675	176	06:00:00	07:00:00	2020-09-08	1	Outdoor	1h	Aedes albopictus	M	NA	1	NA
0.05	1	S22	DNT	Deciduous forest	Rainy	Maemoum	Roya	Kaoh Nheaek	Mondul Kiri	13.0519	106.675	176	08:00:00	09:00:00	2020-09-08	1	Outdoor	1h	Aedes albopictus	M	NA	1	NA
0.05	1	S22	DNT	Deciduous forest	Rainy	Maemoum	Roya	Kaoh Nheaek	Mondul Kiri	13.0519	106.675	176	13:00:00	14:00:00	2020-09-08	2	Outdoor	1h	Aedes albopictus	F	0	3	NA
0.05	1	S22	DNT	Deciduous forest	Rainy	Maemoum	Roya	Kaoh Nheaek	Mondul Kiri	13.0519	106.675	176	23:00:00	00:00:00	2020-09-10	3	Outdoor	1h	Aedes albopictus	F	0	1	NA
0.05	1	S22	DNT	Deciduous forest	Rainy	Maemoum	Roya	Kaoh Nheaek	Mondul Kiri	13.0519	106.675	176	00:00:00	01:00:00	2020-09-10	3	Outdoor	1h	Aedes albopictus	F	0	4	NA
0.05	1	S22	DNT	Deciduous forest	Rainy	Maemoum	Roya	Kaoh Nheaek	Mondul Kiri	13.0519	106.675	176	00:00:00	01:00:00	2020-09-10	3	Outdoor	1h	Aedes albopictus	M	NA	1	NA
0.05	1	S22	DNT	Deciduous forest	Rainy	Maemoum	Roya	Kaoh Nheaek	Mondul Kiri	13.0519	106.675	176	01:00:00	02:00:00	2020-09-10	3	Outdoor	1h	Aedes albopictus	F	0	4	NA
0.05	1	S22	DNT	Deciduous forest	Rainy	Maemoum	Roya	Kaoh Nheaek	Mondul Kiri	13.0519	106.675	176	03:00:00	04:00:00	2020-09-10	3	Outdoor	1h	Aedes albopictus	F	0	2	NA
0.05	1	S22	DNT	Deciduous forest	Rainy	Maemoum	Roya	Kaoh Nheaek	Mondul Kiri	13.0519	106.675	176	04:00:00	05:00:00	2020-09-10	3	Outdoor	1h	Aedes albopictus	F	0	2	NA
0.05	1	S22	DNT	Deciduous forest	Rainy	Maemoum	Roya	Kaoh Nheaek	Mondul Kiri	13.0519	106.675	176	06:00:00	07:00:00	2020-09-10	3	Outdoor	1h	Aedes albopictus	F	0	1	NA
0.05	1	S22	DNT	Deciduous forest	Rainy	Maemoum	Roya	Kaoh Nheaek	Mondul Kiri	13.0519	106.675	176	07:00:00	08:00:00	2020-09-10	3	Outdoor	1h	Aedes albopictus	F	0	1	NA
0.05	1	S22	DNT	Deciduous forest	Rainy	Maemoum	Roya	Kaoh Nheaek	Mondul Kiri	13.0519	106.675	176	08:00:00	09:00:00	2020-09-10	3	Outdoor	1h	Aedes albopictus	M	NA	2	NA
0.05	1	S24	DNT	Deciduous forest	Rainy	Maemoum	Roya	Kaoh Nheaek	Mondul Kiri	13.0377	106.551	105	00:00:00	01:00:00	2020-09-10	3	Outdoor	1h	Aedes albopictus	F	0	8	NA
0.05	1	PhnomPi	DNT	Village	Rainy	Maemoum	Roya	Kaoh Nheaek	Mondul Kiri	13.0469	106.452	82	01:00:00	02:00:00	2020-09-08	1	Outdoor	1h	Aedes albopictus	F	0	1	NA
0.05	1	PhnomPi	DNT	Village	Rainy	Maemoum	Roya	Kaoh Nheaek	Mondul Kiri	13.0469	106.452	82	07:00:00	08:00:00	2020-09-08	2	Outdoor	1h	Aedes albopictus	F	0	1	NA
0.05	1	S7	DNT	Deciduous forest	Rainy	Maemoum	Roya	Kaoh Nheaek	Mondul Kiri	13.1401	106.79	181	10:00:00	11:00:00	2020-09-06	1	Outdoor	1h	Aedes albopictus	F	0	1	NA
0.05	1	S7	DNT	Deciduous forest	Rainy	Maemoum	Roya	Kaoh Nheaek	Mondul Kiri	13.1401	106.79	181	10:00:00	11:00:00	2020-09-06	1	Outdoor	1h	Aedes albopictus	F	1	1	NA
0.05	1	S7	DNT	Deciduous forest	Rainy	Maemoum	Roya	Kaoh Nheaek	Mondul Kiri	13.1401	106.79	181	14:00:00	15:00:00	2020-09-06	1	Outdoor	1h	Aedes albopictus	F	0	3	NA
0.05	1	S7	DNT	Deciduous forest	Rainy	Maemoum	Roya	Kaoh Nheaek	Mondul Kiri	13.1401	106.79	181	15:00:00	16:00:00	2020-09-06	1	Outdoor	1h	Aedes albopictus	F	0	1	NA
0.05	1	S7	DNT	Deciduous forest	Rainy	Maemoum	Roya	Kaoh Nheaek	Mondul Kiri	13.1401	106.79	181	16:00:00	17:00:00	2020-09-06	1	Outdoor	1h	Aedes albopictus	F	0	2	NA
0.05	1	S7	DNT	Deciduous forest	Rainy	Maemoum	Roya	Kaoh Nheaek	Mondul Kiri	13.1401	106.79	181	17:00:00	18:00:00	2020-09-06	1	Outdoor	1h	Aedes albopictus	F	0	1	NA
0.05	1	S7	DNT	Deciduous forest	Rainy	Maemoum	Roya	Kaoh Nheaek	Mondul Kiri	13.1401	106.79	181	18:00:00	19:00:00	2020-09-06	1	Outdoor	1h	Aedes albopictus	F	0	1	NA
0.05	1	S7	DNT	Deciduous forest	Rainy	Maemoum	Roya	Kaoh Nheaek	Mondul Kiri	13.1401	106.79	181	19:00:00	20:00:00	2020-09-06	1	Outdoor	1h	Aedes albopictus	F	0	1	NA
0.05	1	S7	DNT	Deciduous forest	Rainy	Maemoum	Roya	Kaoh Nheaek	Mondul Kiri	13.1401	106.79	181	05:00:00	06:00:00	2020-09-07	1	Outdoor	1h	Aedes albopictus	F	1	1	NA
0.05	1	S7	DNT	Deciduous forest	Rainy	Maemoum	Roya	Kaoh Nheaek	Mondul Kiri	13.1401	106.79	181	08:00:00	09:00:00	2020-09-07	1	Outdoor	1h	Aedes albopictus	F	0	1	NA
0.05	1	S7	DNT	Deciduous forest	Rainy	Maemoum	Roya	Kaoh Nheaek	Mondul Kiri	13.1401	106.79	181	09:00:00	10:00:00	2020-09-07	2	Outdoor	1h	Aedes albopictus	F	0	2	NA
0.05	1	S7	DNT	Deciduous forest	Rainy	Maemoum	Roya	Kaoh Nheaek	Mondul Kiri	13.1401	106.79	181	13:00:00	14:00:00	2020-09-07	2	Outdoor	1h	Aedes albopictus	F	0	1	NA
0.05	1	S7	DNT	Deciduous forest	Rainy	Maemoum	Roya	Kaoh Nheaek	Mondul Kiri	13.1401	106.79	181	15:00:00	16:00:00	2020-09-07	2	Outdoor	1h	Aedes albopictus	F	0	1	NA
0.05	1	S7	DNT	Deciduous forest	Rainy	Maemoum	Roya	Kaoh Nheaek	Mondul Kiri	13.1401	106.79	181	16:00:00	17:00:00	2020-09-07	2	Outdoor	1h	Aedes albopictus	F	0	2	NA
0.05	1	S7	DNT	Deciduous forest	Rainy	Maemoum	Roya	Kaoh Nheaek	Mondul Kiri	13.1401	106.79	181	01:00:00	02:00:00	2020-09-08	2	Outdoor	1h	Aedes albopictus	F	0	2	NA
0.05	1	S7	DNT	Deciduous forest	Rainy	Maemoum	Roya	Kaoh Nheaek	Mondul Kiri	13.1401	106.79	181	07:00:00	08:00:00	2020-09-08	2	Outdoor	1h	Aedes albopictus	F	0	3	NA
0.05	1	S7	DNT	Deciduous forest	Rainy	Maemoum	Roya	Kaoh Nheaek	Mondul Kiri	13.1401	106.79	181	08:00:00	09:00:00	2020-09-08	2	Outdoor	1h	Aedes albopictus	F	0	1	NA
0.05	1	S7	DNT	Deciduous forest	Rainy	Maemoum	Roya	Kaoh Nheaek	Mondul Kiri	13.1401	106.79	181	09:00:00	10:00:00	2020-09-08	3	Outdoor	1h	Aedes albopictus	F	0	1	NA
0.05	1	S7	DNT	Deciduous forest	Rainy	Maemoum	Roya	Kaoh Nheaek	Mondul Kiri	13.1401	106.79	181	16:00:00	17:00:00	2020-09-08	3	Outdoor	1h	Aedes albopictus	F	0	1	NA
0.05	1	S7	DNT	Deciduous forest	Rainy	Maemoum	Roya	Kaoh Nheaek	Mondul Kiri	13.1401	106.79	181	01:00:00	02:00:00	2020-09-09	3	Outdoor	1h	Aedes albopictus	F	0	1	NA
0.05	1	S7	DNT	Deciduous forest	Rainy	Maemoum	Roya	Kaoh Nheaek	Mondul Kiri	13.1401	106.79	181	05:00:00	06:00:00	2020-09-09	3	Outdoor	1h	Aedes albopictus	F	0	1	NA
0.05	1	S7	DNT	Deciduous forest	Rainy	Maemoum	Roya	Kaoh Nheaek	Mondul Kiri	13.1401	106.79	181	08:00:00	09:00:00	2020-09-09	3	Outdoor	1h	Aedes albopictus	M	NA	1	NA
0.05	1	S36	DNT	Deciduous forest	Rainy	Maemoum	Roya	Kaoh Nheaek	Mondul Kiri	13.0662	106.583	129	10:00:00	11:00:00	2020-09-08	2	Outdoor	1h	Aedes albopictus	F	0	2	NA
0.05	1	S36	DNT	Deciduous forest	Rainy	Maemoum	Roya	Kaoh Nheaek	Mondul Kiri	13.0662	106.583	129	14:00:00	15:00:00	2020-09-08	2	Outdoor	1h	Aedes albopictus	F	0	1	NA
0.05	1	S36	DNT	Deciduous forest	Rainy	Maemoum	Roya	Kaoh Nheaek	Mondul Kiri	13.0662	106.583	129	03:00:00	04:00:00	2020-09-09	2	Outdoor	1h	Aedes albopictus	F	0	1	NA
0.05	1	S36	DNT	Deciduous forest	Rainy	Maemoum	Roya	Kaoh Nheaek	Mondul Kiri	13.0662	106.583	129	16:00:00	17:00:00	2020-09-09	3	Outdoor	1h	Aedes albopictus	F	0	1	NA
0.05	1	S36	DNT	Deciduous forest	Rainy	Maemoum	Roya	Kaoh Nheaek	Mondul Kiri	13.0662	106.583	129	17:00:00	18:00:00	2020-09-09	3	Outdoor	1h	Aedes albopictus	F	0	1	NA
0.05	1	KonvaD	DNT	Village	Rainy	Kdaoy	Roya	Kaoh Nheaek	Mondul Kiri	13.1053	106.631	134	07:00:00	08:00:00	2020-09-07	1	Outdoor	1h	Aedes albopictus	F	0	3	NA
0.05	1	KonvaD	DNT	Village	Rainy	Kdaoy	Roya	Kaoh Nheaek	Mondul Kiri	13.1053	106.631	134	08:00:00	09:00:00	2020-09-07	1	Outdoor	1h	Aedes albopictus	F	0	2	NA
0.05	1	KonvaD	DNT	Village	Rainy	Kdaoy	Roya	Kaoh Nheaek	Mondul Kiri	13.1053	106.631	134	10:00:00	11:00:00	2020-09-07	1	Outdoor	1h	Aedes albopictus	F	0	1	NA
0.05	1	KonvaD	DNT	Village	Rainy	Kdaoy	Roya	Kaoh Nheaek	Mondul Kiri	13.1053	106.631	134	11:00:00	12:00:00	2020-09-07	1	Outdoor	1h	Aedes albopictus	F	0	3	NA
0.05	1	KonvaD	DNT	Village	Rainy	Kdaoy	Roya	Kaoh Nheaek	Mondul Kiri	13.1053	106.631	134	13:00:00	14:00:00	2020-09-07	1	Outdoor	1h	Aedes albopictus	F	0	4	NA
0.05	1	KonvaD	DNT	Village	Rainy	Kdaoy	Roya	Kaoh Nheaek	Mondul Kiri	13.1053	106.631	134	14:00:00	15:00:00	2020-09-07	1	Outdoor	1h	Aedes albopictus	F	0	1	NA
0.05	1	KonvaD	DNT	Village	Rainy	Kdaoy	Roya	Kaoh Nheaek	Mondul Kiri	13.1053	106.631	134	16:00:00	17:00:00	2020-09-07	1	Outdoor	1h	Aedes albopictus	F	0	2	NA
0.05	1	KonvaD	DNT	Village	Rainy	Kdaoy	Roya	Kaoh Nheaek	Mondul Kiri	13.1053	106.631	134	07:00:00	08:00:00	2020-09-08	2	Outdoor	1h	Aedes albopictus	F	0	1	NA
0.05	1	KonvaD	DNT	Village	Rainy	Kdaoy	Roya	Kaoh Nheaek	Mondul Kiri	13.1053	106.631	134	10:00:00	11:00:00	2020-09-08	2	Outdoor	1h	Aedes albopictus	F	0	2	NA
0.05	1	KonvaD	DNT	Village	Rainy	Kdaoy	Roya	Kaoh Nheaek	Mondul Kiri	13.1053	106.631	134	11:00:00	12:00:00	2020-09-08	2	Outdoor	1h	Aedes albopictus	F	0	2	NA
0.05	1	KonvaD	DNT	Village	Rainy	Kdaoy	Roya	Kaoh Nheaek	Mondul Kiri	13.1053	106.631	134	12:00:00	13:00:00	2020-09-08	2	Outdoor	1h	Aedes albopictus	F	0	1	NA
0.05	1	KonvaD	DNT	Village	Rainy	Kdaoy	Roya	Kaoh Nheaek	Mondul Kiri	13.1053	106.631	134	13:00:00	14:00:00	2020-09-08	2	Outdoor	1h	Aedes albopictus	F	0	1	NA
0.05	1	KonvaD	DNT	Village	Rainy	Kdaoy	Roya	Kaoh Nheaek	Mondul Kiri	13.1053	106.631	134	17:00:00	18:00:00	2020-09-08	2	Outdoor	1h	Aedes albopictus	F	0	1	NA
0.05	1	KonvaD	DNT	Village	Rainy	Kdaoy	Roya	Kaoh Nheaek	Mondul Kiri	13.1053	106.631	134	06:00:00	07:00:00	2020-09-09	2	Outdoor	1h	Aedes albopictus	F	0	1	NA
0.05	1	KonvaD	DNT	Village	Rainy	Kdaoy	Roya	Kaoh Nheaek	Mondul Kiri	13.1053	106.631	134	14:00:00	15:00:00	2020-09-09	3	Outdoor	1h	Aedes albopictus	F	0	1	NA
0.05	1	KonvaD	DNT	Village	Rainy	Kdaoy	Roya	Kaoh Nheaek	Mondul Kiri	13.1053	106.631	134	16:00:00	17:00:00	2020-09-09	3	Outdoor	1h	Aedes albopictus	F	0	1	NA
0.05	1	KonvaD	DNT	Village	Rainy	Kdaoy	Roya	Kaoh Nheaek	Mondul Kiri	13.1053	106.631	134	10:00:00	11:00:00	2020-09-09	3	Outdoor	1h	Aedes albopictus	F	0	6	NA
0.05	1	KonvaD	DNT	Village	Rainy	Kdaoy	Roya	Kaoh Nheaek	Mondul Kiri	13.1053	106.631	134	10:00:00	11:00:00	2020-09-09	3	Outdoor	1h	Aedes albopictus	M	NA	1	NA
0.05	1	KonvaD	DNT	Village	Rainy	Kdaoy	Roya	Kaoh Nheaek	Mondul Kiri	13.1053	106.631	134	03:00:00	04:00:00	2020-09-10	3	Outdoor	1h	Aedes albopictus	F	0	1	NA
0.05	1	KonvaD	DNT	Village	Rainy	Kdaoy	Roya	Kaoh Nheaek	Mondul Kiri	13.1053	106.631	134	06:00:00	07:00:00	2020-09-10	3	Outdoor	1h	Aedes albopictus	M	NA	1	NA
0.05	1	S9B	DNT	Deciduous forest	Rainy	Mchouga	Roya	Kaoh Nheaek	Mondul Kiri	13.1085	106.825	176	12:00:00	13:00:00	2020-09-06	1	Outdoor	1h	Aedes albopictus	F	0	1	NA
0.05	1	S9B	DNT	Deciduous forest	Rainy	Mchouga	Roya	Kaoh Nheaek	Mondul Kiri	13.1085	106.825	176	16:00:00	17:00:00	2020-09-06	1	Outdoor	1h	Aedes albopictus	F	0	1	NA
0.05	1	S9B	DNT	Deciduous forest	Rainy	Mchouga	Roya	Kaoh Nheaek	Mondul Kiri	13.1085	106.825	176	17:00:00	18:00:00	2020-09-06	1	Outdoor	1h	Aedes albopictus	F	0	1	NA
0.05	1	S9B	DNT	Deciduous forest	Rainy	Mchouga	Roya	Kaoh Nheaek	Mondul Kiri	13.1085	106.825	176	16:00:00	17:00:00	2020-09-07	2	Outdoor	1h	Aedes albopictus	F	0	1	NA
0.05	1	S9B	DNT	Deciduous forest	Rainy	Mchouga	Roya	Kaoh Nheaek	Mondul Kiri	13.1085	106.825	176	16:00:00	17:00:00	2020-09-08	3	Outdoor	1h	Aedes albopictus	F	0	1	NA
0.05	1	S9B	DNT	Deciduous forest	Rainy	Mchouga	Roya	Kaoh Nheaek	Mondul Kiri	13.1085	106.825	176	02:00:00	03:00:00	2020-09-09	3	Outdoor	1h	Aedes albopictus	F	0	1	NA
0.05	1	S34	DNT	Deciduous forest	Rainy	Rovak	Roya	Kaoh Nheaek	Mondul Kiri	13.0251	106.829	181	11:00:00	12:00:00	2020-09-06	1	Outdoor	1h	Aedes albopictus	F	0	1	NA
0.05	1	S34	DNT	Deciduous forest	Rainy	Rovak	Roya	Kaoh Nheaek	Mondul Kiri	13.0251	106.829	181	13:00:00	14:00:00	2020-09-06	1	Outdoor	1h	Aedes albopictus	F	0	2	NA
0.05	1	S34	DNT	Deciduous forest	Rainy	Rovak	Roya	Kaoh Nheaek	Mondul Kiri	13.0251	106.829	181	15:00:00	16:00:00	2020-09-06	1	Outdoor	1h	Aedes albopictus	F	0	1	NA
0.05	1	S34	DNT	Deciduous forest	Rainy	Rovak	Roya	Kaoh Nheaek	Mondul Kiri	13.0251	106.829	181	16:00:00	17:00:00	2020-09-06	1	Outdoor	1h	Aedes albopictus	F	0	1	NA
0.05	1	S34	DNT	Deciduous forest	Rainy	Rovak	Roya	Kaoh Nheaek	Mondul Kiri	13.0251	106.829	181	08:00:00	09:00:00	2020-09-07	1	Outdoor	1h	Aedes albopictus	F	0	1	NA
0.05	1	S34	DNT	Deciduous forest	Rainy	Rovak	Roya	Kaoh Nheaek	Mondul Kiri	13.0251	106.829	181	16:00:00	17:00:00	2020-09-07	2	Outdoor	1h	Aedes albopictus	F	0	1	NA
0.05	1	S34	DNT	Deciduous forest	Rainy	Rovak	Roya	Kaoh Nheaek	Mondul Kiri	13.0251	106.829	181	17:00:00	18:00:00	2020-09-07	2	Outdoor	1h	Aedes albopictus	F	0	2	NA
0.05	1	S34	DNT	Deciduous forest	Rainy	Rovak	Roya	Kaoh Nheaek	Mondul Kiri	13.0251	106.829	181	14:00:00	15:00:00	2020-09-08	3	Outdoor	1h	Aedes albopictus	F	0	1	NA
0.05	1	S34	DNT	Deciduous forest	Rainy	Rovak	Roya	Kaoh Nheaek	Mondul Kiri	13.0251	106.829	181	16:00:00	17:00:00	2020-09-08	3	Outdoor	1h	Aedes albopictus	F	0	4	NA
0.05	1	S15B	DNT	Deciduous forest	Rainy	Maemoum	Roya	Kaoh Nheaek	Mondul Kiri	13.1375	106.707	160	12:00:00	13:00:00	2020-09-06	1	Outdoor	1h	Aedes albopictus	F	0	1	NA
0.05	1	S15B	DNT	Deciduous forest	Rainy	Maemoum	Roya	Kaoh Nheaek	Mondul Kiri	13.1375	106.707	160	13:00:00	14:00:00	2020-09-06	1	Outdoor	1h	Aedes albopictus	F	0	2	NA
0.05	1	S15B	DNT	Deciduous forest	Rainy	Maemoum	Roya	Kaoh Nheaek	Mondul Kiri	13.1375	106.707	160	16:00:00	17:00:00	2020-09-06	1	Outdoor	1h	Aedes albopictus	F	0	1	NA
0.05	1	S15B	DNT	Deciduous forest	Rainy	Maemoum	Roya	Kaoh Nheaek	Mondul Kiri	13.1375	106.707	160	06:00:00	07:00:00	2020-09-07	1	Outdoor	1h	Aedes albopictus	F	0	2	NA
0.05	1	S15B	DNT	Deciduous forest	Rainy	Maemoum	Roya	Kaoh Nheaek	Mondul Kiri	13.1375	106.707	160	13:00:00	14:00:00	2020-09-07	2	Outdoor	1h	Aedes albopictus	F	0	1	NA
0.05	1	S15B	DNT	Deciduous forest	Rainy	Maemoum	Roya	Kaoh Nheaek	Mondul Kiri	13.1375	106.707	160	04:00:00	05:00:00	2020-09-08	2	Outdoor	1h	Aedes albopictus	F	0	2	NA
0.05	1	S15B	DNT	Deciduous forest	Rainy	Maemoum	Roya	Kaoh Nheaek	Mondul Kiri	13.1375	106.707	160	13:00:00	14:00:00	2020-09-08	3	Outdoor	1h	Aedes albopictus	F	0	1	NA
0.05	1	S15B	DNT	Deciduous forest	Rainy	Maemoum	Roya	Kaoh Nheaek	Mondul Kiri	13.1375	106.707	160	14:00:00	15:00:00	2020-09-08	3	Outdoor	1h	Aedes albopictus	F	0	2	NA
0.05	1	S15B	DNT	Deciduous forest	Rainy	Maemoum	Roya	Kaoh Nheaek	Mondul Kiri	13.1375	106.707	160	15:00:00	16:00:00	2020-09-08	3	Outdoor	1h	Aedes albopictus	F	0	1	NA
0.05	1	S15B	DNT	Deciduous forest	Rainy	Maemoum	Roya	Kaoh Nheaek	Mondul Kiri	13.1375	106.707	160	18:00:00	19:00:00	2020-09-08	3	Outdoor	1h	Aedes albopictus	F	0	1	NA
0.05	1	S10	DNT	Deciduous forest	Rainy	Maemoum	Roya	Kaoh Nheaek	Mondul Kiri	13.0957	106.745	175	09:00:00	10:00:00	2020-09-06	1	Outdoor	1h	Aedes albopictus	F	0	1	NA
0.05	1	S10	DNT	Deciduous forest	Rainy	Maemoum	Roya	Kaoh Nheaek	Mondul Kiri	13.0957	106.745	175	12:00:00	13:00:00	2020-09-06	1	Outdoor	1h	Aedes albopictus	F	0	1	NA
0.05	1	S10	DNT	Deciduous forest	Rainy	Maemoum	Roya	Kaoh Nheaek	Mondul Kiri	13.0957	106.745	175	15:00:00	16:00:00	2020-09-06	1	Outdoor	1h	Aedes albopictus	F	0	1	NA
0.05	1	S10	DNT	Deciduous forest	Rainy	Maemoum	Roya	Kaoh Nheaek	Mondul Kiri	13.0957	106.745	175	16:00:00	17:00:00	2020-09-06	1	Outdoor	1h	Aedes albopictus	F	1	1	NA
0.05	1	S10	DNT	Deciduous forest	Rainy	Maemoum	Roya	Kaoh Nheaek	Mondul Kiri	13.0957	106.745	175	13:00:00	14:00:00	2020-09-07	2	Outdoor	1h	Aedes albopictus	F	0	1	NA
0.05	1	S10	DNT	Deciduous forest	Rainy	Maemoum	Roya	Kaoh Nheaek	Mondul Kiri	13.0957	106.745	175	14:00:00	15:00:00	2020-09-07	2	Outdoor	1h	Aedes albopictus	F	0	1	NA
0.05	1	S10	DNT	Deciduous forest	Rainy	Maemoum	Roya	Kaoh Nheaek	Mondul Kiri	13.0957	106.745	175	15:00:00	16:00:00	2020-09-07	2	Outdoor	1h	Aedes albopictus	F	0	1	NA
0.05	1	S10	DNT	Deciduous forest	Rainy	Maemoum	Roya	Kaoh Nheaek	Mondul Kiri	13.0957	106.745	175	17:00:00	18:00:00	2020-09-07	2	Outdoor	1h	Aedes albopictus	F	0	1	NA
0.05	1	S10	DNT	Deciduous forest	Rainy	Maemoum	Roya	Kaoh Nheaek	Mondul Kiri	13.0957	106.745	175	06:00:00	07:00:00	2020-09-08	2	Outdoor	1h	Aedes albopictus	F	1	1	NA
0.05	1	S10	DNT	Deciduous forest	Rainy	Maemoum	Roya	Kaoh Nheaek	Mondul Kiri	13.0957	106.745	175	13:00:00	14:00:00	2020-09-08	3	Outdoor	1h	Aedes albopictus	F	0	1	NA
0.05	1	S10	DNT	Deciduous forest	Rainy	Maemoum	Roya	Kaoh Nheaek	Mondul Kiri	13.0957	106.745	175	15:00:00	16:00:00	2020-09-08	3	Outdoor	1h	Aedes albopictus	F	0	1	NA
0.05	1	S31	DNT	Deciduous forest	Rainy	Mchouga	Roya	Kaoh Nheaek	Mondul Kiri	13.1366	106.858	169	14:00:00	15:00:00	2020-09-06	1	Outdoor	1h	Aedes albopictus	F	0	1	NA
0.05	1	S31	DNT	Deciduous forest	Rainy	Mchouga	Roya	Kaoh Nheaek	Mondul Kiri	13.1366	106.858	169	16:00:00	17:00:00	2020-09-06	1	Outdoor	1h	Aedes albopictus	F	0	1	NA
0.05	1	S31	DNT	Deciduous forest	Rainy	Mchouga	Roya	Kaoh Nheaek	Mondul Kiri	13.1366	106.858	169	06:00:00	07:00:00	2020-09-07	1	Outdoor	1h	Aedes albopictus	F	0	1	NA
0.05	1	S31	DNT	Deciduous forest	Rainy	Mchouga	Roya	Kaoh Nheaek	Mondul Kiri	13.1366	106.858	169	07:00:00	08:00:00	2020-09-07	1	Outdoor	1h	Aedes albopictus	F	0	2	NA
0.05	1	S31	DNT	Deciduous forest	Rainy	Mchouga	Roya	Kaoh Nheaek	Mondul Kiri	13.1366	106.858	169	09:00:00	10:00:00	2020-09-07	2	Outdoor	1h	Aedes albopictus	F	0	1	NA
0.05	1	S31	DNT	Deciduous forest	Rainy	Mchouga	Roya	Kaoh Nheaek	Mondul Kiri	13.1366	106.858	169	14:00:00	15:00:00	2020-09-07	2	Outdoor	1h	Aedes albopictus	F	0	1	NA
0.05	1	S31	DNT	Deciduous forest	Rainy	Mchouga	Roya	Kaoh Nheaek	Mondul Kiri	13.1366	106.858	169	15:00:00	16:00:00	2020-09-07	2	Outdoor	1h	Aedes albopictus	F	0	2	NA
0.05	1	S31	DNT	Deciduous forest	Rainy	Mchouga	Roya	Kaoh Nheaek	Mondul Kiri	13.1366	106.858	169	16:00:00	17:00:00	2020-09-07	2	Outdoor	1h	Aedes albopictus	F	0	1	NA
0.05	1	S31	DNT	Deciduous forest	Rainy	Mchouga	Roya	Kaoh Nheaek	Mondul Kiri	13.1366	106.858	169	10:00:00	11:00:00	2020-09-08	3	Outdoor	1h	Aedes albopictus	F	0	2	NA
0.05	1	S31	DNT	Deciduous forest	Rainy	Mchouga	Roya	Kaoh Nheaek	Mondul Kiri	13.1366	106.858	169	12:00:00	13:00:00	2020-09-08	3	Outdoor	1h	Aedes albopictus	F	0	1	NA
0.05	1	S31	DNT	Deciduous forest	Rainy	Mchouga	Roya	Kaoh Nheaek	Mondul Kiri	13.1366	106.858	169	13:00:00	14:00:00	2020-09-08	3	Outdoor	1h	Aedes albopictus	F	0	1	NA
0.05	1	S31	DNT	Deciduous forest	Rainy	Mchouga	Roya	Kaoh Nheaek	Mondul Kiri	13.1366	106.858	169	15:00:00	16:00:00	2020-09-08	3	Outdoor	1h	Aedes albopictus	F	0	2	NA
0.05	1	S31	DNT	Deciduous forest	Rainy	Mchouga	Roya	Kaoh Nheaek	Mondul Kiri	13.1366	106.858	169	17:00:00	18:00:00	2020-09-08	3	Outdoor	1h	Aedes albopictus	F	0	1	NA
0.05	1	S7	DNT	Deciduous forest	Rainy	Maemoum	Roya	Kaoh Nheaek	Mondul Kiri	13.1401	106.79	181	09:00:00	10:00:00	2020-10-07	1	Outdoor	1h	Aedes albopictus	F	0	1	NA
0.05	1	S7	DNT	Deciduous forest	Rainy	Maemoum	Roya	Kaoh Nheaek	Mondul Kiri	13.1401	106.79	181	04:00:00	05:00:00	2020-10-08	1	Outdoor	1h	Aedes albopictus	F	0	1	NA
0.05	1	S7	DNT	Deciduous forest	Rainy	Maemoum	Roya	Kaoh Nheaek	Mondul Kiri	13.1401	106.79	181	06:00:00	07:00:00	2020-10-08	1	Outdoor	1h	Aedes albopictus	F	0	1	NA
0.05	1	S7	DNT	Deciduous forest	Rainy	Maemoum	Roya	Kaoh Nheaek	Mondul Kiri	13.1401	106.79	181	12:00:00	13:00:00	2020-10-08	2	Outdoor	1h	Aedes albopictus	M	NA	1	NA
0.05	1	S7	DNT	Deciduous forest	Rainy	Maemoum	Roya	Kaoh Nheaek	Mondul Kiri	13.1401	106.79	181	13:00:00	14:00:00	2020-10-08	2	Outdoor	1h	Aedes albopictus	F	0	2	NA
0.05	1	S7	DNT	Deciduous forest	Rainy	Maemoum	Roya	Kaoh Nheaek	Mondul Kiri	13.1401	106.79	181	14:00:00	15:00:00	2020-10-08	2	Outdoor	1h	Aedes albopictus	F	0	1	NA
0.05	1	S7	DNT	Deciduous forest	Rainy	Maemoum	Roya	Kaoh Nheaek	Mondul Kiri	13.1401	106.79	181	16:00:00	17:00:00	2020-10-08	2	Outdoor	1h	Aedes albopictus	F	0	1	NA
0.05	1	S7	DNT	Deciduous forest	Rainy	Maemoum	Roya	Kaoh Nheaek	Mondul Kiri	13.1401	106.79	181	01:00:00	02:00:00	2020-10-09	2	Outdoor	1h	Aedes albopictus	F	0	2	NA
0.05	1	S7	DNT	Deciduous forest	Rainy	Maemoum	Roya	Kaoh Nheaek	Mondul Kiri	13.1401	106.79	181	12:00:00	13:00:00	2020-10-09	3	Outdoor	1h	Aedes albopictus	F	0	2	NA
0.05	1	S7	DNT	Deciduous forest	Rainy	Maemoum	Roya	Kaoh Nheaek	Mondul Kiri	13.1401	106.79	181	14:00:00	15:00:00	2020-10-09	3	Outdoor	1h	Aedes albopictus	F	0	4	NA
0.05	1	S7	DNT	Deciduous forest	Rainy	Maemoum	Roya	Kaoh Nheaek	Mondul Kiri	13.1401	106.79	181	15:00:00	16:00:00	2020-10-09	3	Outdoor	1h	Aedes albopictus	F	0	2	NA
0.05	1	S7	DNT	Deciduous forest	Rainy	Maemoum	Roya	Kaoh Nheaek	Mondul Kiri	13.1401	106.79	181	16:00:00	17:00:00	2020-10-09	3	Outdoor	1h	Aedes albopictus	F	0	1	NA
0.05	1	S10	DNT	Deciduous forest	Rainy	Maemoum	Roya	Kaoh Nheaek	Mondul Kiri	13.0957	106.745	175	09:00:00	10:00:00	2020-10-08	2	Outdoor	1h	Aedes albopictus	F	0	1	NA
0.05	1	S10	DNT	Deciduous forest	Rainy	Maemoum	Roya	Kaoh Nheaek	Mondul Kiri	13.0957	106.745	175	16:00:00	17:00:00	2020-10-09	3	Outdoor	1h	Aedes albopictus	F	0	2	NA
0.05	1	S10	DNT	Deciduous forest	Rainy	Maemoum	Roya	Kaoh Nheaek	Mondul Kiri	13.0957	106.745	175	18:00:00	19:00:00	2020-10-09	3	Outdoor	1h	Aedes albopictus	F	0	1	NA
0.05	1	S9B	DNT	Deciduous forest	Rainy	Mchouga	Roya	Kaoh Nheaek	Mondul Kiri	13.1085	106.825	176	10:00:00	11:00:00	2020-10-07	1	Outdoor	1h	Aedes albopictus	F	0	2	NA
0.05	1	S9B	DNT	Deciduous forest	Rainy	Mchouga	Roya	Kaoh Nheaek	Mondul Kiri	13.1085	106.825	176	14:00:00	15:00:00	2020-10-07	1	Outdoor	1h	Aedes albopictus	F	0	1	NA
0.05	1	S9B	DNT	Deciduous forest	Rainy	Mchouga	Roya	Kaoh Nheaek	Mondul Kiri	13.1085	106.825	176	16:00:00	17:00:00	2020-10-07	1	Outdoor	1h	Aedes albopictus	F	0	2	NA
0.05	1	S9B	DNT	Deciduous forest	Rainy	Mchouga	Roya	Kaoh Nheaek	Mondul Kiri	13.1085	106.825	176	17:00:00	18:00:00	2020-10-07	1	Outdoor	1h	Aedes albopictus	F	0	1	NA
0.05	1	S9B	DNT	Deciduous forest	Rainy	Mchouga	Roya	Kaoh Nheaek	Mondul Kiri	13.1085	106.825	176	08:00:00	09:00:00	2020-10-08	1	Outdoor	1h	Aedes albopictus	F	0	1	NA
0.05	1	S9B	DNT	Deciduous forest	Rainy	Mchouga	Roya	Kaoh Nheaek	Mondul Kiri	13.1085	106.825	176	16:00:00	17:00:00	2020-10-08	2	Outdoor	1h	Aedes albopictus	F	0	1	NA
0.05	1	S9B	DNT	Deciduous forest	Rainy	Mchouga	Roya	Kaoh Nheaek	Mondul Kiri	13.1085	106.825	176	18:00:00	19:00:00	2020-10-08	2	Outdoor	1h	Aedes albopictus	M	NA	1	NA
0.05	1	S9B	DNT	Deciduous forest	Rainy	Mchouga	Roya	Kaoh Nheaek	Mondul Kiri	13.1085	106.825	176	05:00:00	06:00:00	2020-10-09	2	Outdoor	1h	Aedes albopictus	F	0	1	NA
0.05	1	S9B	DNT	Deciduous forest	Rainy	Mchouga	Roya	Kaoh Nheaek	Mondul Kiri	13.1085	106.825	176	12:00:00	13:00:00	2020-10-09	3	Outdoor	1h	Aedes albopictus	F	0	1	NA
0.05	1	S9B	DNT	Deciduous forest	Rainy	Mchouga	Roya	Kaoh Nheaek	Mondul Kiri	13.1085	106.825	176	17:00:00	18:00:00	2020-10-09	3	Outdoor	1h	Aedes albopictus	F	0	2	NA
0.05	1	S9B	DNT	Deciduous forest	Rainy	Mchouga	Roya	Kaoh Nheaek	Mondul Kiri	13.1085	106.825	176	05:00:00	06:00:00	2020-10-10	3	Outdoor	1h	Aedes albopictus	F	0	1	NA
0.05	1	S15B	DNT	Deciduous forest	Rainy	Maemoum	Roya	Kaoh Nheaek	Mondul Kiri	13.1375	106.707	160	13:00:00	14:00:00	2020-10-07	1	Outdoor	1h	Aedes albopictus	F	0	1	NA
0.05	1	S15B	DNT	Deciduous forest	Rainy	Maemoum	Roya	Kaoh Nheaek	Mondul Kiri	13.1375	106.707	160	14:00:00	15:00:00	2020-10-07	1	Outdoor	1h	Aedes albopictus	F	0	1	NA
0.05	1	S15B	DNT	Deciduous forest	Rainy	Maemoum	Roya	Kaoh Nheaek	Mondul Kiri	13.1375	106.707	160	07:00:00	08:00:00	2020-10-08	1	Outdoor	1h	Aedes albopictus	F	0	1	NA
0.05	1	S15B	DNT	Deciduous forest	Rainy	Maemoum	Roya	Kaoh Nheaek	Mondul Kiri	13.1375	106.707	160	10:00:00	11:00:00	2020-10-08	2	Outdoor	1h	Aedes albopictus	F	0	1	NA
0.05	1	S15B	DNT	Deciduous forest	Rainy	Maemoum	Roya	Kaoh Nheaek	Mondul Kiri	13.1375	106.707	160	11:00:00	12:00:00	2020-10-08	2	Outdoor	1h	Aedes albopictus	F	0	1	NA
0.05	1	S15B	DNT	Deciduous forest	Rainy	Maemoum	Roya	Kaoh Nheaek	Mondul Kiri	13.1375	106.707	160	11:00:00	12:00:00	2020-10-08	2	Outdoor	1h	Aedes albopictus	M	NA	1	NA
0.05	1	S15B	DNT	Deciduous forest	Rainy	Maemoum	Roya	Kaoh Nheaek	Mondul Kiri	13.1375	106.707	160	12:00:00	13:00:00	2020-10-08	2	Outdoor	1h	Aedes albopictus	F	0	1	NA
0.05	1	S15B	DNT	Deciduous forest	Rainy	Maemoum	Roya	Kaoh Nheaek	Mondul Kiri	13.1375	106.707	160	14:00:00	15:00:00	2020-10-08	2	Outdoor	1h	Aedes albopictus	M	NA	1	NA
0.05	1	S15B	DNT	Deciduous forest	Rainy	Maemoum	Roya	Kaoh Nheaek	Mondul Kiri	13.1375	106.707	160	02:00:00	03:00:00	2020-10-09	2	Outdoor	1h	Aedes albopictus	F	0	1	NA
0.05	1	S15B	DNT	Deciduous forest	Rainy	Maemoum	Roya	Kaoh Nheaek	Mondul Kiri	13.1375	106.707	160	10:00:00	11:00:00	2020-10-09	3	Outdoor	1h	Aedes albopictus	F	0	2	NA
0.05	1	S15B	DNT	Deciduous forest	Rainy	Maemoum	Roya	Kaoh Nheaek	Mondul Kiri	13.1375	106.707	160	11:00:00	12:00:00	2020-10-09	3	Outdoor	1h	Aedes albopictus	F	0	2	NA
0.05	1	S15B	DNT	Deciduous forest	Rainy	Maemoum	Roya	Kaoh Nheaek	Mondul Kiri	13.1375	106.707	160	12:00:00	13:00:00	2020-10-09	3	Outdoor	1h	Aedes albopictus	F	0	2	NA
0.05	1	S15B	DNT	Deciduous forest	Rainy	Maemoum	Roya	Kaoh Nheaek	Mondul Kiri	13.1375	106.707	160	13:00:00	14:00:00	2020-10-09	3	Outdoor	1h	Aedes albopictus	F	0	2	NA
0.05	1	S15B	DNT	Deciduous forest	Rainy	Maemoum	Roya	Kaoh Nheaek	Mondul Kiri	13.1375	106.707	160	14:00:00	15:00:00	2020-10-09	3	Outdoor	1h	Aedes albopictus	F	0	1	NA
0.05	1	S15B	DNT	Deciduous forest	Rainy	Maemoum	Roya	Kaoh Nheaek	Mondul Kiri	13.1375	106.707	160	16:00:00	17:00:00	2020-10-09	3	Outdoor	1h	Aedes albopictus	F	0	1	NA
0.05	1	S15B	DNT	Deciduous forest	Rainy	Maemoum	Roya	Kaoh Nheaek	Mondul Kiri	13.1375	106.707	160	17:00:00	18:00:00	2020-10-09	3	Outdoor	1h	Aedes albopictus	F	0	1	NA
0.05	1	S15B	DNT	Deciduous forest	Rainy	Maemoum	Roya	Kaoh Nheaek	Mondul Kiri	13.1375	106.707	160	04:00:00	05:00:00	2020-10-10	3	Outdoor	1h	Aedes albopictus	F	0	2	NA
0.05	1	S15B	DNT	Deciduous forest	Rainy	Maemoum	Roya	Kaoh Nheaek	Mondul Kiri	13.1375	106.707	160	07:00:00	08:00:00	2020-10-10	3	Outdoor	1h	Aedes albopictus	F	0	1	NA
0.05	1	S15B	DNT	Deciduous forest	Rainy	Maemoum	Roya	Kaoh Nheaek	Mondul Kiri	13.1375	106.707	160	09:00:00	10:00:00	2020-10-10	3	Outdoor	1h	Aedes albopictus	F	0	1	NA
0.05	1	S22	DNT	Deciduous forest	Rainy	Maemoum	Roya	Kaoh Nheaek	Mondul Kiri	13.0519	106.675	176	09:00:00	10:00:00	2020-10-07	1	Outdoor	1h	Aedes albopictus	F	0	2	NA
0.05	1	S22	DNT	Deciduous forest	Rainy	Maemoum	Roya	Kaoh Nheaek	Mondul Kiri	13.0519	106.675	176	12:00:00	13:00:00	2020-10-07	1	Outdoor	1h	Aedes albopictus	F	0	1	NA
0.05	1	S22	DNT	Deciduous forest	Rainy	Maemoum	Roya	Kaoh Nheaek	Mondul Kiri	13.0519	106.675	176	15:00:00	16:00:00	2020-10-07	1	Outdoor	1h	Aedes albopictus	F	0	2	NA
0.05	1	S22	DNT	Deciduous forest	Rainy	Maemoum	Roya	Kaoh Nheaek	Mondul Kiri	13.0519	106.675	176	15:00:00	16:00:00	2020-10-07	1	Outdoor	1h	Aedes albopictus	M	NA	1	NA
0.05	1	S22	DNT	Deciduous forest	Rainy	Maemoum	Roya	Kaoh Nheaek	Mondul Kiri	13.0519	106.675	176	16:00:00	17:00:00	2020-10-07	1	Outdoor	1h	Aedes albopictus	F	0	2	NA
0.05	1	S22	DNT	Deciduous forest	Rainy	Maemoum	Roya	Kaoh Nheaek	Mondul Kiri	13.0519	106.675	176	17:00:00	18:00:00	2020-10-07	1	Outdoor	1h	Aedes albopictus	F	0	2	NA
0.05	1	S22	DNT	Deciduous forest	Rainy	Maemoum	Roya	Kaoh Nheaek	Mondul Kiri	13.0519	106.675	176	18:00:00	19:00:00	2020-10-07	1	Outdoor	1h	Aedes albopictus	F	0	3	NA
0.05	1	S22	DNT	Deciduous forest	Rainy	Maemoum	Roya	Kaoh Nheaek	Mondul Kiri	13.0519	106.675	176	18:00:00	19:00:00	2020-10-07	1	Outdoor	1h	Aedes albopictus	M	NA	1	NA
0.05	1	S22	DNT	Deciduous forest	Rainy	Maemoum	Roya	Kaoh Nheaek	Mondul Kiri	13.0519	106.675	176	19:00:00	20:00:00	2020-10-07	1	Outdoor	1h	Aedes albopictus	M	NA	1	NA
0.05	1	S22	DNT	Deciduous forest	Rainy	Maemoum	Roya	Kaoh Nheaek	Mondul Kiri	13.0519	106.675	176	04:00:00	05:00:00	2020-10-08	1	Outdoor	1h	Aedes albopictus	F	0	1	NA
0.05	1	S22	DNT	Deciduous forest	Rainy	Maemoum	Roya	Kaoh Nheaek	Mondul Kiri	13.0519	106.675	176	14:00:00	15:00:00	2020-10-08	2	Outdoor	1h	Aedes albopictus	F	0	1	NA
0.05	1	S22	DNT	Deciduous forest	Rainy	Maemoum	Roya	Kaoh Nheaek	Mondul Kiri	13.0519	106.675	176	15:00:00	16:00:00	2020-10-08	2	Outdoor	1h	Aedes albopictus	F	0	2	NA
0.05	1	S22	DNT	Deciduous forest	Rainy	Maemoum	Roya	Kaoh Nheaek	Mondul Kiri	13.0519	106.675	176	16:00:00	17:00:00	2020-10-08	2	Outdoor	1h	Aedes albopictus	F	0	1	NA
0.05	1	S22	DNT	Deciduous forest	Rainy	Maemoum	Roya	Kaoh Nheaek	Mondul Kiri	13.0519	106.675	176	21:00:00	22:00:00	2020-10-08	2	Outdoor	1h	Aedes albopictus	F	1	1	NA
0.05	1	S22	DNT	Deciduous forest	Rainy	Maemoum	Roya	Kaoh Nheaek	Mondul Kiri	13.0519	106.675	176	21:00:00	22:00:00	2020-10-08	2	Outdoor	1h	Aedes albopictus	F	0	1	NA
0.05	1	S22	DNT	Deciduous forest	Rainy	Maemoum	Roya	Kaoh Nheaek	Mondul Kiri	13.0519	106.675	176	10:00:00	11:00:00	2020-10-09	3	Outdoor	1h	Aedes albopictus	F	0	1	NA
0.05	1	S22	DNT	Deciduous forest	Rainy	Maemoum	Roya	Kaoh Nheaek	Mondul Kiri	13.0519	106.675	176	12:00:00	13:00:00	2020-10-09	3	Outdoor	1h	Aedes albopictus	F	0	1	NA
0.05	1	S22	DNT	Deciduous forest	Rainy	Maemoum	Roya	Kaoh Nheaek	Mondul Kiri	13.0519	106.675	176	14:00:00	15:00:00	2020-10-09	3	Outdoor	1h	Aedes albopictus	F	0	2	NA
0.05	1	S22	DNT	Deciduous forest	Rainy	Maemoum	Roya	Kaoh Nheaek	Mondul Kiri	13.0519	106.675	176	07:00:00	08:00:00	2020-10-10	3	Outdoor	1h	Aedes albopictus	F	0	1	NA
0.05	1	S24	DNT	Deciduous forest	Rainy	Maemoum	Roya	Kaoh Nheaek	Mondul Kiri	13.0377	106.551	105	14:00:00	15:00:00	2020-10-09	3	Outdoor	1h	Aedes albopictus	M	NA	1	NA
0.05	1	S24	DNT	Deciduous forest	Rainy	Maemoum	Roya	Kaoh Nheaek	Mondul Kiri	13.0377	106.551	105	14:00:00	15:00:00	2020-10-09	3	Outdoor	1h	Aedes albopictus	F	0	2	NA
0.05	1	S24	DNT	Deciduous forest	Rainy	Maemoum	Roya	Kaoh Nheaek	Mondul Kiri	13.0377	106.551	105	17:00:00	18:00:00	2020-10-09	3	Outdoor	1h	Aedes albopictus	F	0	1	NA
0.05	1	S26	DNT	Deciduous forest	Rainy	Maemoum	Roya	Kaoh Nheaek	Mondul Kiri	13.0445	106.498	103	17:00:00	18:00:00	2020-10-08	2	Outdoor	1h	Aedes albopictus	F	0	1	NA
0.05	1	S26	DNT	Deciduous forest	Rainy	Maemoum	Roya	Kaoh Nheaek	Mondul Kiri	13.0445	106.498	103	18:00:00	19:00:00	2020-10-08	2	Outdoor	1h	Aedes albopictus	F	0	2	NA
0.05	1	S34	DNT	Deciduous forest	Rainy	Rovak	Roya	Kaoh Nheaek	Mondul Kiri	13.0251	106.829	181	14:00:00	15:00:00	2020-10-08	2	Outdoor	1h	Aedes albopictus	F	0	1	NA
0.05	1	S34	DNT	Deciduous forest	Rainy	Rovak	Roya	Kaoh Nheaek	Mondul Kiri	13.0251	106.829	181	15:00:00	16:00:00	2020-10-08	2	Outdoor	1h	Aedes albopictus	F	0	1	NA
0.05	1	S34	DNT	Deciduous forest	Rainy	Rovak	Roya	Kaoh Nheaek	Mondul Kiri	13.0251	106.829	181	16:00:00	17:00:00	2020-10-08	2	Outdoor	1h	Aedes albopictus	F	0	7	NA
0.05	1	S34	DNT	Deciduous forest	Rainy	Rovak	Roya	Kaoh Nheaek	Mondul Kiri	13.0251	106.829	181	17:00:00	18:00:00	2020-10-08	2	Outdoor	1h	Aedes albopictus	F	0	1	NA
0.05	1	S34	DNT	Deciduous forest	Rainy	Rovak	Roya	Kaoh Nheaek	Mondul Kiri	13.0251	106.829	181	14:00:00	15:00:00	2020-10-09	3	Outdoor	1h	Aedes albopictus	F	0	1	NA
0.05	1	S34	DNT	Deciduous forest	Rainy	Rovak	Roya	Kaoh Nheaek	Mondul Kiri	13.0251	106.829	181	17:00:00	18:00:00	2020-10-09	3	Outdoor	1h	Aedes albopictus	F	0	1	NA
0.05	1	S34	DNT	Deciduous forest	Rainy	Rovak	Roya	Kaoh Nheaek	Mondul Kiri	13.0251	106.829	181	18:00:00	19:00:00	2020-10-09	3	Outdoor	1h	Aedes albopictus	F	0	1	NA
0.05	1	S36	DNT	Deciduous forest	Rainy	Maemoum	Roya	Kaoh Nheaek	Mondul Kiri	13.0662	106.583	129	11:00:00	12:00:00	2020-10-07	1	Outdoor	1h	Aedes albopictus	F	0	2	NA
0.05	1	S36	DNT	Deciduous forest	Rainy	Maemoum	Roya	Kaoh Nheaek	Mondul Kiri	13.0662	106.583	129	14:00:00	15:00:00	2020-10-07	1	Outdoor	1h	Aedes albopictus	F	0	1	NA
0.05	1	S36	DNT	Deciduous forest	Rainy	Maemoum	Roya	Kaoh Nheaek	Mondul Kiri	13.0662	106.583	129	15:00:00	16:00:00	2020-10-07	1	Outdoor	1h	Aedes albopictus	M	NA	1	NA
0.05	1	S36	DNT	Deciduous forest	Rainy	Maemoum	Roya	Kaoh Nheaek	Mondul Kiri	13.0662	106.583	129	13:00:00	14:00:00	2020-10-08	2	Outdoor	1h	Aedes albopictus	F	0	1	NA
0.05	1	S36	DNT	Deciduous forest	Rainy	Maemoum	Roya	Kaoh Nheaek	Mondul Kiri	13.0662	106.583	129	14:00:00	15:00:00	2020-10-08	2	Outdoor	1h	Aedes albopictus	F	0	1	NA
0.05	1	S36	DNT	Deciduous forest	Rainy	Maemoum	Roya	Kaoh Nheaek	Mondul Kiri	13.0662	106.583	129	06:00:00	07:00:00	2020-10-08	1	Outdoor	1h	Aedes albopictus	F	0	1	NA
0.05	1	S36	DNT	Deciduous forest	Rainy	Maemoum	Roya	Kaoh Nheaek	Mondul Kiri	13.0662	106.583	129	16:00:00	17:00:00	2020-10-09	3	Outdoor	1h	Aedes albopictus	F	0	1	NA
0.05	1	KonvaD	DNT	Village	Rainy	Kdaoy	Roya	Kaoh Nheaek	Mondul Kiri	13.1053	106.631	134	07:00:00	08:00:00	2020-10-07	1	Outdoor	1h	Aedes albopictus	F	0	2	NA
0.05	1	KonvaD	DNT	Village	Rainy	Kdaoy	Roya	Kaoh Nheaek	Mondul Kiri	13.1053	106.631	134	08:00:00	09:00:00	2020-10-07	1	Outdoor	1h	Aedes albopictus	F	0	3	NA
0.05	1	KonvaD	DNT	Village	Rainy	Kdaoy	Roya	Kaoh Nheaek	Mondul Kiri	13.1053	106.631	134	09:00:00	10:00:00	2020-10-07	1	Outdoor	1h	Aedes albopictus	F	0	1	NA
0.05	1	KonvaD	DNT	Village	Rainy	Kdaoy	Roya	Kaoh Nheaek	Mondul Kiri	13.1053	106.631	134	10:00:00	11:00:00	2020-10-07	1	Outdoor	1h	Aedes albopictus	M	NA	2	NA
0.05	1	KonvaD	DNT	Village	Rainy	Kdaoy	Roya	Kaoh Nheaek	Mondul Kiri	13.1053	106.631	134	11:00:00	12:00:00	2020-10-07	1	Outdoor	1h	Aedes albopictus	F	0	2	NA
0.05	1	KonvaD	DNT	Village	Rainy	Kdaoy	Roya	Kaoh Nheaek	Mondul Kiri	13.1053	106.631	134	11:00:00	12:00:00	2020-10-07	1	Outdoor	1h	Aedes albopictus	M	NA	1	NA
0.05	1	KonvaD	DNT	Village	Rainy	Kdaoy	Roya	Kaoh Nheaek	Mondul Kiri	13.1053	106.631	134	12:00:00	13:00:00	2020-10-07	1	Outdoor	1h	Aedes albopictus	F	0	3	NA
0.05	1	KonvaD	DNT	Village	Rainy	Kdaoy	Roya	Kaoh Nheaek	Mondul Kiri	13.1053	106.631	134	13:00:00	14:00:00	2020-10-07	1	Outdoor	1h	Aedes albopictus	F	0	2	NA
0.05	1	KonvaD	DNT	Village	Rainy	Kdaoy	Roya	Kaoh Nheaek	Mondul Kiri	13.1053	106.631	134	14:00:00	15:00:00	2020-10-07	1	Outdoor	1h	Aedes albopictus	F	0	1	NA
0.05	1	KonvaD	DNT	Village	Rainy	Kdaoy	Roya	Kaoh Nheaek	Mondul Kiri	13.1053	106.631	134	15:00:00	16:00:00	2020-10-07	1	Outdoor	1h	Aedes albopictus	F	0	3	NA
0.05	1	KonvaD	DNT	Village	Rainy	Kdaoy	Roya	Kaoh Nheaek	Mondul Kiri	13.1053	106.631	134	16:00:00	17:00:00	2020-10-07	1	Outdoor	1h	Aedes albopictus	F	0	3	NA
0.05	1	KonvaD	DNT	Village	Rainy	Kdaoy	Roya	Kaoh Nheaek	Mondul Kiri	13.1053	106.631	134	17:00:00	18:00:00	2020-10-07	1	Outdoor	1h	Aedes albopictus	F	0	1	NA
0.05	1	KonvaD	DNT	Village	Rainy	Kdaoy	Roya	Kaoh Nheaek	Mondul Kiri	13.1053	106.631	134	00:00:00	01:00:00	2020-10-08	1	Outdoor	1h	Aedes albopictus	F	0	1	NA
0.05	1	KonvaD	DNT	Village	Rainy	Kdaoy	Roya	Kaoh Nheaek	Mondul Kiri	13.1053	106.631	134	02:00:00	03:00:00	2020-10-08	1	Outdoor	1h	Aedes albopictus	F	0	1	NA
0.05	1	KonvaD	DNT	Village	Rainy	Kdaoy	Roya	Kaoh Nheaek	Mondul Kiri	13.1053	106.631	134	05:00:00	06:00:00	2020-10-08	1	Outdoor	1h	Aedes albopictus	F	0	1	NA
0.05	1	KonvaD	DNT	Village	Rainy	Kdaoy	Roya	Kaoh Nheaek	Mondul Kiri	13.1053	106.631	134	06:00:00	07:00:00	2020-10-08	1	Outdoor	1h	Aedes albopictus	F	0	3	NA
0.05	1	KonvaD	DNT	Village	Rainy	Kdaoy	Roya	Kaoh Nheaek	Mondul Kiri	13.1053	106.631	134	06:00:00	07:00:00	2020-10-08	1	Outdoor	1h	Aedes albopictus	M	NA	2	NA
0.05	1	KonvaD	DNT	Village	Rainy	Kdaoy	Roya	Kaoh Nheaek	Mondul Kiri	13.1053	106.631	134	07:00:00	08:00:00	2020-10-08	2	Outdoor	1h	Aedes albopictus	M	NA	2	NA
0.05	1	KonvaD	DNT	Village	Rainy	Kdaoy	Roya	Kaoh Nheaek	Mondul Kiri	13.1053	106.631	134	07:00:00	08:00:00	2020-10-08	2	Outdoor	1h	Aedes albopictus	F	0	3	NA
0.05	1	KonvaD	DNT	Village	Rainy	Kdaoy	Roya	Kaoh Nheaek	Mondul Kiri	13.1053	106.631	134	08:00:00	09:00:00	2020-10-08	2	Outdoor	1h	Aedes albopictus	F	0	6	NA
0.05	1	KonvaD	DNT	Village	Rainy	Kdaoy	Roya	Kaoh Nheaek	Mondul Kiri	13.1053	106.631	134	09:00:00	10:00:00	2020-10-08	2	Outdoor	1h	Aedes albopictus	F	0	2	NA
0.05	1	KonvaD	DNT	Village	Rainy	Kdaoy	Roya	Kaoh Nheaek	Mondul Kiri	13.1053	106.631	134	09:00:00	10:00:00	2020-10-08	2	Outdoor	1h	Aedes albopictus	M	NA	3	NA
0.05	1	KonvaD	DNT	Village	Rainy	Kdaoy	Roya	Kaoh Nheaek	Mondul Kiri	13.1053	106.631	134	10:00:00	11:00:00	2020-10-08	2	Outdoor	1h	Aedes albopictus	F	0	3	NA
0.05	1	KonvaD	DNT	Village	Rainy	Kdaoy	Roya	Kaoh Nheaek	Mondul Kiri	13.1053	106.631	134	10:00:00	11:00:00	2020-10-08	2	Outdoor	1h	Aedes albopictus	M	NA	1	NA
0.05	1	KonvaD	DNT	Village	Rainy	Kdaoy	Roya	Kaoh Nheaek	Mondul Kiri	13.1053	106.631	134	11:00:00	12:00:00	2020-10-08	2	Outdoor	1h	Aedes albopictus	F	0	2	NA
0.05	1	KonvaD	DNT	Village	Rainy	Kdaoy	Roya	Kaoh Nheaek	Mondul Kiri	13.1053	106.631	134	12:00:00	13:00:00	2020-10-08	2	Outdoor	1h	Aedes albopictus	F	0	1	NA
0.05	1	KonvaD	DNT	Village	Rainy	Kdaoy	Roya	Kaoh Nheaek	Mondul Kiri	13.1053	106.631	134	12:00:00	13:00:00	2020-10-08	2	Outdoor	1h	Aedes albopictus	F	0	3	NA
0.05	1	KonvaD	DNT	Village	Rainy	Kdaoy	Roya	Kaoh Nheaek	Mondul Kiri	13.1053	106.631	134	13:00:00	14:00:00	2020-10-08	2	Outdoor	1h	Aedes albopictus	F	0	3	NA
0.05	1	KonvaD	DNT	Village	Rainy	Kdaoy	Roya	Kaoh Nheaek	Mondul Kiri	13.1053	106.631	134	13:00:00	14:00:00	2020-10-08	2	Outdoor	1h	Aedes albopictus	M	NA	1	NA
0.05	1	KonvaD	DNT	Village	Rainy	Kdaoy	Roya	Kaoh Nheaek	Mondul Kiri	13.1053	106.631	134	15:00:00	16:00:00	2020-10-08	2	Outdoor	1h	Aedes albopictus	F	0	4	NA
0.05	1	KonvaD	DNT	Village	Rainy	Kdaoy	Roya	Kaoh Nheaek	Mondul Kiri	13.1053	106.631	134	22:00:00	23:00:00	2020-10-08	2	Outdoor	1h	Aedes albopictus	F	0	1	NA
0.05	1	KonvaD	DNT	Village	Rainy	Kdaoy	Roya	Kaoh Nheaek	Mondul Kiri	13.1053	106.631	134	05:00:00	06:00:00	2020-10-09	2	Outdoor	1h	Aedes albopictus	F	0	5	NA
0.05	1	KonvaD	DNT	Village	Rainy	Kdaoy	Roya	Kaoh Nheaek	Mondul Kiri	13.1053	106.631	134	05:00:00	06:00:00	2020-10-09	2	Outdoor	1h	Aedes albopictus	M	NA	1	NA
0.05	1	KonvaD	DNT	Village	Rainy	Kdaoy	Roya	Kaoh Nheaek	Mondul Kiri	13.1053	106.631	134	06:00:00	07:00:00	2020-10-09	2	Outdoor	1h	Aedes albopictus	F	0	3	NA
0.05	1	KonvaD	DNT	Village	Rainy	Kdaoy	Roya	Kaoh Nheaek	Mondul Kiri	13.1053	106.631	134	07:00:00	08:00:00	2020-10-09	3	Outdoor	1h	Aedes albopictus	F	0	2	NA
0.05	1	KonvaD	DNT	Village	Rainy	Kdaoy	Roya	Kaoh Nheaek	Mondul Kiri	13.1053	106.631	134	08:00:00	09:00:00	2020-10-09	3	Outdoor	1h	Aedes albopictus	M	NA	2	NA
0.05	1	KonvaD	DNT	Village	Rainy	Kdaoy	Roya	Kaoh Nheaek	Mondul Kiri	13.1053	106.631	134	10:00:00	11:00:00	2020-10-09	3	Outdoor	1h	Aedes albopictus	M	NA	1	NA
0.05	1	KonvaD	DNT	Village	Rainy	Kdaoy	Roya	Kaoh Nheaek	Mondul Kiri	13.1053	106.631	134	10:00:00	11:00:00	2020-10-09	3	Outdoor	1h	Aedes albopictus	F	0	1	NA
0.05	1	KonvaD	DNT	Village	Rainy	Kdaoy	Roya	Kaoh Nheaek	Mondul Kiri	13.1053	106.631	134	11:00:00	12:00:00	2020-10-09	3	Outdoor	1h	Aedes albopictus	F	0	1	NA
0.05	1	KonvaD	DNT	Village	Rainy	Kdaoy	Roya	Kaoh Nheaek	Mondul Kiri	13.1053	106.631	134	11:00:00	12:00:00	2020-10-09	3	Outdoor	1h	Aedes albopictus	M	NA	1	NA
0.05	1	KonvaD	DNT	Village	Rainy	Kdaoy	Roya	Kaoh Nheaek	Mondul Kiri	13.1053	106.631	134	12:00:00	13:00:00	2020-10-09	3	Outdoor	1h	Aedes albopictus	F	0	3	NA
0.05	1	KonvaD	DNT	Village	Rainy	Kdaoy	Roya	Kaoh Nheaek	Mondul Kiri	13.1053	106.631	134	12:00:00	13:00:00	2020-10-09	3	Outdoor	1h	Aedes albopictus	M	NA	1	NA
0.05	1	KonvaD	DNT	Village	Rainy	Kdaoy	Roya	Kaoh Nheaek	Mondul Kiri	13.1053	106.631	134	13:00:00	14:00:00	2020-10-09	3	Outdoor	1h	Aedes albopictus	F	0	2	NA
0.05	1	KonvaD	DNT	Village	Rainy	Kdaoy	Roya	Kaoh Nheaek	Mondul Kiri	13.1053	106.631	134	14:00:00	15:00:00	2020-10-09	3	Outdoor	1h	Aedes albopictus	F	0	1	NA
0.05	1	KonvaD	DNT	Village	Rainy	Kdaoy	Roya	Kaoh Nheaek	Mondul Kiri	13.1053	106.631	134	15:00:00	16:00:00	2020-10-09	3	Outdoor	1h	Aedes albopictus	F	0	6	NA
0.05	1	KonvaD	DNT	Village	Rainy	Kdaoy	Roya	Kaoh Nheaek	Mondul Kiri	13.1053	106.631	134	15:00:00	16:00:00	2020-10-09	3	Outdoor	1h	Aedes albopictus	M	NA	1	NA
0.05	1	KonvaD	DNT	Village	Rainy	Kdaoy	Roya	Kaoh Nheaek	Mondul Kiri	13.1053	106.631	134	16:00:00	17:00:00	2020-10-09	3	Outdoor	1h	Aedes albopictus	F	0	2	NA
0.05	1	KonvaD	DNT	Village	Rainy	Kdaoy	Roya	Kaoh Nheaek	Mondul Kiri	13.1053	106.631	134	17:00:00	18:00:00	2020-10-09	3	Outdoor	1h	Aedes albopictus	F	0	3	NA
0.05	1	KonvaD	DNT	Village	Rainy	Kdaoy	Roya	Kaoh Nheaek	Mondul Kiri	13.1053	106.631	134	18:00:00	19:00:00	2020-10-09	3	Outdoor	1h	Aedes albopictus	F	0	1	NA
0.05	1	RoveakB	DNT	Village	Rainy	Maemoum	Roya	Kaoh Nheaek	Mondul Kiri	13.16	106.899	148	07:00:00	08:00:00	2020-10-07	1	Outdoor	1h	Aedes albopictus	F	0	1	NA
0.05	1	RoveakB	DNT	Village	Rainy	Maemoum	Roya	Kaoh Nheaek	Mondul Kiri	13.16	106.899	148	16:00:00	17:00:00	2020-10-07	1	Outdoor	1h	Aedes albopictus	F	0	2	NA
0.05	1	RoveakB	DNT	Village	Rainy	Maemoum	Roya	Kaoh Nheaek	Mondul Kiri	13.16	106.899	148	20:00:00	21:00:00	2020-10-07	1	Outdoor	1h	Aedes albopictus	F	0	1	NA
0.05	1	RoveakB	DNT	Village	Rainy	Maemoum	Roya	Kaoh Nheaek	Mondul Kiri	13.16	106.899	148	14:00:00	15:00:00	2020-10-09	3	Outdoor	1h	Aedes albopictus	F	0	1	NA
0.05	1	RoveakB	DNT	Village	Rainy	Maemoum	Roya	Kaoh Nheaek	Mondul Kiri	13.16	106.899	148	16:00:00	17:00:00	2020-10-09	3	Outdoor	1h	Aedes albopictus	F	0	1	NA
0.05	1	S31	DNT	Deciduous forest	Rainy	Mchouga	Roya	Kaoh Nheaek	Mondul Kiri	13.1366	106.858	169	14:00:00	15:00:00	2020-10-07	1	Outdoor	1h	Aedes albopictus	F	0	2	NA
0.05	1	S31	DNT	Deciduous forest	Rainy	Mchouga	Roya	Kaoh Nheaek	Mondul Kiri	13.1366	106.858	169	14:00:00	15:00:00	2020-10-07	1	Outdoor	1h	Aedes albopictus	M	NA	1	NA
0.05	1	S31	DNT	Deciduous forest	Rainy	Mchouga	Roya	Kaoh Nheaek	Mondul Kiri	13.1366	106.858	169	07:00:00	08:00:00	2020-10-08	1	Outdoor	1h	Aedes albopictus	F	0	1	NA
0.05	1	S31	DNT	Deciduous forest	Rainy	Mchouga	Roya	Kaoh Nheaek	Mondul Kiri	13.1366	106.858	169	08:00:00	09:00:00	2020-10-08	1	Outdoor	1h	Aedes albopictus	F	0	1	NA
0.05	1	S31	DNT	Deciduous forest	Rainy	Mchouga	Roya	Kaoh Nheaek	Mondul Kiri	13.1366	106.858	169	09:00:00	10:00:00	2020-10-08	2	Outdoor	1h	Aedes albopictus	F	0	1	NA
0.05	1	S31	DNT	Deciduous forest	Rainy	Mchouga	Roya	Kaoh Nheaek	Mondul Kiri	13.1366	106.858	169	09:00:00	10:00:00	2020-10-08	2	Outdoor	1h	Aedes albopictus	F	1	1	NA
0.05	1	S31	DNT	Deciduous forest	Rainy	Mchouga	Roya	Kaoh Nheaek	Mondul Kiri	13.1366	106.858	169	12:00:00	13:00:00	2020-10-08	2	Outdoor	1h	Aedes albopictus	F	0	1	NA
0.05	1	S31	DNT	Deciduous forest	Rainy	Mchouga	Roya	Kaoh Nheaek	Mondul Kiri	13.1366	106.858	169	13:00:00	14:00:00	2020-10-08	2	Outdoor	1h	Aedes albopictus	F	0	1	NA
0.05	1	S31	DNT	Deciduous forest	Rainy	Mchouga	Roya	Kaoh Nheaek	Mondul Kiri	13.1366	106.858	169	15:00:00	16:00:00	2020-10-08	2	Outdoor	1h	Aedes albopictus	F	0	1	NA
0.05	1	S31	DNT	Deciduous forest	Rainy	Mchouga	Roya	Kaoh Nheaek	Mondul Kiri	13.1366	106.858	169	08:00:00	09:00:00	2020-10-09	2	Outdoor	1h	Aedes albopictus	F	0	1	NA
0.05	1	S31	DNT	Deciduous forest	Rainy	Mchouga	Roya	Kaoh Nheaek	Mondul Kiri	13.1366	106.858	169	13:00:00	14:00:00	2020-10-09	3	Outdoor	1h	Aedes albopictus	F	0	2	NA
0.05	1	S31	DNT	Deciduous forest	Rainy	Mchouga	Roya	Kaoh Nheaek	Mondul Kiri	13.1366	106.858	169	14:00:00	15:00:00	2020-10-09	3	Outdoor	1h	Aedes albopictus	F	0	2	NA
0.05	1	S31	DNT	Deciduous forest	Rainy	Mchouga	Roya	Kaoh Nheaek	Mondul Kiri	13.1366	106.858	169	15:00:00	16:00:00	2020-10-09	3	Outdoor	1h	Aedes albopictus	F	0	2	NA
0.05	1	S7	DNT	Deciduous forest	Dry	Maemoum	Roya	Kaoh Nheaek	Mondul Kiri	13.1401	106.79	181	06:00:00	07:00:00	2020-11-12	1	Outdoor	1h	Aedes albopictus	F	0	1	NA
0.05	1	S7	DNT	Deciduous forest	Dry	Maemoum	Roya	Kaoh Nheaek	Mondul Kiri	13.1401	106.79	181	08:00:00	09:00:00	2020-11-12	1	Outdoor	1h	Aedes albopictus	F	0	8	NA
0.05	1	S7	DNT	Deciduous forest	Dry	Maemoum	Roya	Kaoh Nheaek	Mondul Kiri	13.1401	106.79	181	04:00:00	05:00:00	2020-11-13	2	Outdoor	1h	Aedes albopictus	F	0	1	NA
0.05	1	S7	DNT	Deciduous forest	Dry	Maemoum	Roya	Kaoh Nheaek	Mondul Kiri	13.1401	106.79	181	06:00:00	07:00:00	2020-11-13	2	Outdoor	1h	Aedes albopictus	F	0	2	NA
0.05	1	S7	DNT	Deciduous forest	Dry	Maemoum	Roya	Kaoh Nheaek	Mondul Kiri	13.1401	106.79	181	07:00:00	08:00:00	2020-11-13	2	Outdoor	1h	Aedes albopictus	F	0	1	NA
0.05	1	S7	DNT	Deciduous forest	Dry	Maemoum	Roya	Kaoh Nheaek	Mondul Kiri	13.1401	106.79	181	09:00:00	10:00:00	2020-11-13	3	Outdoor	1h	Aedes albopictus	F	0	2	NA
0.05	1	S7	DNT	Deciduous forest	Dry	Maemoum	Roya	Kaoh Nheaek	Mondul Kiri	13.1401	106.79	181	10:00:00	11:00:00	2020-11-13	3	Outdoor	1h	Aedes albopictus	M	NA	1	NA
0.05	1	S7	DNT	Deciduous forest	Dry	Maemoum	Roya	Kaoh Nheaek	Mondul Kiri	13.1401	106.79	181	15:00:00	16:00:00	2020-11-13	3	Outdoor	1h	Aedes albopictus	M	NA	2	NA
0.05	1	S7	DNT	Deciduous forest	Dry	Maemoum	Roya	Kaoh Nheaek	Mondul Kiri	13.1401	106.79	181	16:00:00	17:00:00	2020-11-13	3	Outdoor	1h	Aedes albopictus	M	NA	2	NA
0.05	1	S9B	DNT	Deciduous forest	Dry	Mchouga	Roya	Kaoh Nheaek	Mondul Kiri	13.1085	106.825	176	13:00:00	14:00:00	2020-11-13	3	Outdoor	1h	Aedes albopictus	F	0	1	NA
0.05	1	S22	DNT	Deciduous forest	Dry	Maemoum	Roya	Kaoh Nheaek	Mondul Kiri	13.0519	106.675	176	09:00:00	10:00:00	2020-11-11	1	Outdoor	1h	Aedes albopictus	F	0	1	NA
0.05	1	S22	DNT	Deciduous forest	Dry	Maemoum	Roya	Kaoh Nheaek	Mondul Kiri	13.0519	106.675	176	10:00:00	11:00:00	2020-11-11	1	Outdoor	1h	Aedes albopictus	F	0	1	NA
0.05	1	S22	DNT	Deciduous forest	Dry	Maemoum	Roya	Kaoh Nheaek	Mondul Kiri	13.0519	106.675	176	14:00:00	15:00:00	2020-11-11	1	Outdoor	1h	Aedes albopictus	F	0	1	NA
0.05	1	S22	DNT	Deciduous forest	Dry	Maemoum	Roya	Kaoh Nheaek	Mondul Kiri	13.0519	106.675	176	01:00:00	02:00:00	2020-11-12	1	Outdoor	1h	Aedes albopictus	F	0	1	NA
0.05	1	S22	DNT	Deciduous forest	Dry	Maemoum	Roya	Kaoh Nheaek	Mondul Kiri	13.0519	106.675	176	01:00:00	02:00:00	2020-11-12	1	Outdoor	1h	Aedes albopictus	M	NA	1	NA
0.05	1	S22	DNT	Deciduous forest	Dry	Maemoum	Roya	Kaoh Nheaek	Mondul Kiri	13.0519	106.675	176	06:00:00	07:00:00	2020-11-12	1	Outdoor	1h	Aedes albopictus	M	NA	1	NA
0.05	1	S22	DNT	Deciduous forest	Dry	Maemoum	Roya	Kaoh Nheaek	Mondul Kiri	13.0519	106.675	176	07:00:00	08:00:00	2020-11-12	1	Outdoor	1h	Aedes albopictus	F	0	2	NA
0.05	1	S22	DNT	Deciduous forest	Dry	Maemoum	Roya	Kaoh Nheaek	Mondul Kiri	13.0519	106.675	176	09:00:00	10:00:00	2020-11-12	2	Outdoor	1h	Aedes albopictus	F	0	1	NA
0.05	1	S22	DNT	Deciduous forest	Dry	Maemoum	Roya	Kaoh Nheaek	Mondul Kiri	13.0519	106.675	176	15:00:00	16:00:00	2020-11-12	2	Outdoor	1h	Aedes albopictus	F	0	1	NA
0.05	1	S22	DNT	Deciduous forest	Dry	Maemoum	Roya	Kaoh Nheaek	Mondul Kiri	13.0519	106.675	176	16:00:00	17:00:00	2020-11-12	2	Outdoor	1h	Aedes albopictus	F	0	2	NA
0.05	1	S22	DNT	Deciduous forest	Dry	Maemoum	Roya	Kaoh Nheaek	Mondul Kiri	13.0519	106.675	176	16:00:00	17:00:00	2020-11-12	2	Outdoor	1h	Aedes albopictus	F	1	1	NA
0.05	1	S22	DNT	Deciduous forest	Dry	Maemoum	Roya	Kaoh Nheaek	Mondul Kiri	13.0519	106.675	176	17:00:00	18:00:00	2020-11-12	2	Outdoor	1h	Aedes albopictus	F	0	2	NA
0.05	1	S22	DNT	Deciduous forest	Dry	Maemoum	Roya	Kaoh Nheaek	Mondul Kiri	13.0519	106.675	176	18:00:00	19:00:00	2020-11-12	2	Outdoor	1h	Aedes albopictus	F	0	2	NA
0.05	1	S22	DNT	Deciduous forest	Dry	Maemoum	Roya	Kaoh Nheaek	Mondul Kiri	13.0519	106.675	176	19:00:00	20:00:00	2020-11-12	2	Outdoor	1h	Aedes albopictus	F	0	2	NA
0.05	1	S22	DNT	Deciduous forest	Dry	Maemoum	Roya	Kaoh Nheaek	Mondul Kiri	13.0519	106.675	176	05:00:00	06:00:00	2020-11-13	2	Outdoor	1h	Aedes albopictus	F	0	1	NA
0.05	1	S22	DNT	Deciduous forest	Dry	Maemoum	Roya	Kaoh Nheaek	Mondul Kiri	13.0519	106.675	176	06:00:00	07:00:00	2020-11-13	2	Outdoor	1h	Aedes albopictus	F	0	1	NA
0.05	1	S22	DNT	Deciduous forest	Dry	Maemoum	Roya	Kaoh Nheaek	Mondul Kiri	13.0519	106.675	176	10:00:00	11:00:00	2020-11-13	3	Outdoor	1h	Aedes albopictus	F	0	1	NA
0.05	1	S22	DNT	Deciduous forest	Dry	Maemoum	Roya	Kaoh Nheaek	Mondul Kiri	13.0519	106.675	176	12:00:00	13:00:00	2020-11-13	3	Outdoor	1h	Aedes albopictus	F	0	1	NA
0.05	1	S22	DNT	Deciduous forest	Dry	Maemoum	Roya	Kaoh Nheaek	Mondul Kiri	13.0519	106.675	176	13:00:00	14:00:00	2020-11-13	3	Outdoor	1h	Aedes albopictus	F	0	1	NA
0.05	1	S22	DNT	Deciduous forest	Dry	Maemoum	Roya	Kaoh Nheaek	Mondul Kiri	13.0519	106.675	176	14:00:00	15:00:00	2020-11-13	3	Outdoor	1h	Aedes albopictus	F	0	1	NA
0.05	1	S22	DNT	Deciduous forest	Dry	Maemoum	Roya	Kaoh Nheaek	Mondul Kiri	13.0519	106.675	176	15:00:00	16:00:00	2020-11-13	3	Outdoor	1h	Aedes albopictus	F	0	1	NA
0.05	1	S22	DNT	Deciduous forest	Dry	Maemoum	Roya	Kaoh Nheaek	Mondul Kiri	13.0519	106.675	176	17:00:00	18:00:00	2020-11-13	3	Outdoor	1h	Aedes albopictus	F	0	2	NA
0.05	1	S22	DNT	Deciduous forest	Dry	Maemoum	Roya	Kaoh Nheaek	Mondul Kiri	13.0519	106.675	176	18:00:00	19:00:00	2020-11-13	3	Outdoor	1h	Aedes albopictus	M	NA	1	NA
0.05	1	S22	DNT	Deciduous forest	Dry	Maemoum	Roya	Kaoh Nheaek	Mondul Kiri	13.0519	106.675	176	18:00:00	19:00:00	2020-11-13	3	Outdoor	1h	Aedes albopictus	F	1	1	NA
0.05	1	S22	DNT	Deciduous forest	Dry	Maemoum	Roya	Kaoh Nheaek	Mondul Kiri	13.0519	106.675	176	20:00:00	21:00:00	2020-11-13	3	Outdoor	1h	Aedes albopictus	F	0	1	NA
0.05	1	S22	DNT	Deciduous forest	Dry	Maemoum	Roya	Kaoh Nheaek	Mondul Kiri	13.0519	106.675	176	03:00:00	04:00:00	2020-11-14	3	Outdoor	1h	Aedes albopictus	F	0	1	NA
0.05	1	S22	DNT	Deciduous forest	Dry	Maemoum	Roya	Kaoh Nheaek	Mondul Kiri	13.0519	106.675	176	07:00:00	08:00:00	2020-11-14	3	Outdoor	1h	Aedes albopictus	F	0	1	NA
0.05	1	S36	DNT	Deciduous forest	Dry	Maemoum	Roya	Kaoh Nheaek	Mondul Kiri	13.0662	106.583	129	09:00:00	10:00:00	2020-11-11	1	Outdoor	1h	Aedes albopictus	F	0	1	NA
0.05	1	S36	DNT	Deciduous forest	Dry	Maemoum	Roya	Kaoh Nheaek	Mondul Kiri	13.0662	106.583	129	13:00:00	14:00:00	2020-11-11	1	Outdoor	1h	Aedes albopictus	F	0	1	NA
0.05	1	S36	DNT	Deciduous forest	Dry	Maemoum	Roya	Kaoh Nheaek	Mondul Kiri	13.0662	106.583	129	15:00:00	16:00:00	2020-11-11	1	Outdoor	1h	Aedes albopictus	F	0	1	NA
0.05	1	S36	DNT	Deciduous forest	Dry	Maemoum	Roya	Kaoh Nheaek	Mondul Kiri	13.0662	106.583	129	15:00:00	16:00:00	2020-11-12	2	Outdoor	1h	Aedes albopictus	F	0	1	NA
0.05	1	S31	DNT	Deciduous forest	Dry	Mchouga	Roya	Kaoh Nheaek	Mondul Kiri	13.1366	106.858	169	12:00:00	13:00:00	2020-11-12	2	Outdoor	1h	Aedes albopictus	F	0	1	NA
0.05	1	S31	DNT	Deciduous forest	Dry	Mchouga	Roya	Kaoh Nheaek	Mondul Kiri	13.1366	106.858	169	16:00:00	17:00:00	2020-11-13	3	Outdoor	1h	Aedes albopictus	M	NA	1	NA
0.05	1	S10	DNT	Deciduous forest	Dry	Maemoum	Roya	Kaoh Nheaek	Mondul Kiri	13.0957	106.745	175	11:00:00	12:00:00	2020-11-11	1	Outdoor	1h	Aedes albopictus	F	0	1	NA
0.05	1	S10	DNT	Deciduous forest	Dry	Maemoum	Roya	Kaoh Nheaek	Mondul Kiri	13.0957	106.745	175	14:00:00	15:00:00	2020-11-11	1	Outdoor	1h	Aedes albopictus	F	0	1	NA
0.05	1	S34	DNT	Deciduous forest	Dry	Rovak	Roya	Kaoh Nheaek	Mondul Kiri	13.0251	106.829	181	04:00:00	05:00:00	2020-11-13	2	Outdoor	1h	Aedes albopictus	F	0	1	NA
0.05	1	KonvaD	DNT	Village	Dry	Kdaoy	Roya	Kaoh Nheaek	Mondul Kiri	13.1053	106.631	134	07:00:00	08:00:00	2020-11-11	1	Outdoor	1h	Aedes albopictus	F	0	1	NA
0.05	1	KonvaD	DNT	Village	Dry	Kdaoy	Roya	Kaoh Nheaek	Mondul Kiri	13.1053	106.631	134	08:00:00	09:00:00	2020-11-11	1	Outdoor	1h	Aedes albopictus	F	0	2	NA
0.05	1	KonvaD	DNT	Village	Dry	Kdaoy	Roya	Kaoh Nheaek	Mondul Kiri	13.1053	106.631	134	08:00:00	09:00:00	2020-11-11	1	Outdoor	1h	Aedes albopictus	F	0	1	NA
0.05	1	KonvaD	DNT	Village	Dry	Kdaoy	Roya	Kaoh Nheaek	Mondul Kiri	13.1053	106.631	134	09:00:00	10:00:00	2020-11-11	1	Outdoor	1h	Aedes albopictus	F	0	3	NA
0.05	1	KonvaD	DNT	Village	Dry	Kdaoy	Roya	Kaoh Nheaek	Mondul Kiri	13.1053	106.631	134	11:00:00	12:00:00	2020-11-11	1	Outdoor	1h	Aedes albopictus	F	0	4	NA
0.05	1	KonvaD	DNT	Village	Dry	Kdaoy	Roya	Kaoh Nheaek	Mondul Kiri	13.1053	106.631	134	12:00:00	13:00:00	2020-11-11	1	Outdoor	1h	Aedes albopictus	F	0	1	NA
0.05	1	KonvaD	DNT	Village	Dry	Kdaoy	Roya	Kaoh Nheaek	Mondul Kiri	13.1053	106.631	134	14:00:00	15:00:00	2020-11-11	1	Outdoor	1h	Aedes albopictus	F	0	1	NA
0.05	1	KonvaD	DNT	Village	Dry	Kdaoy	Roya	Kaoh Nheaek	Mondul Kiri	13.1053	106.631	134	16:00:00	17:00:00	2020-11-11	1	Outdoor	1h	Aedes albopictus	F	0	1	NA
0.05	1	KonvaD	DNT	Village	Dry	Kdaoy	Roya	Kaoh Nheaek	Mondul Kiri	13.1053	106.631	134	06:00:00	07:00:00	2020-11-12	1	Outdoor	1h	Aedes albopictus	F	0	2	NA
0.05	1	KonvaD	DNT	Village	Dry	Kdaoy	Roya	Kaoh Nheaek	Mondul Kiri	13.1053	106.631	134	07:00:00	08:00:00	2020-11-12	2	Outdoor	1h	Aedes albopictus	F	0	1	NA
0.05	1	KonvaD	DNT	Village	Dry	Kdaoy	Roya	Kaoh Nheaek	Mondul Kiri	13.1053	106.631	134	08:00:00	09:00:00	2020-11-12	2	Outdoor	1h	Aedes albopictus	F	0	2	NA
0.05	1	KonvaD	DNT	Village	Dry	Kdaoy	Roya	Kaoh Nheaek	Mondul Kiri	13.1053	106.631	134	20:00:00	21:00:00	2020-11-12	2	Outdoor	1h	Aedes albopictus	M	NA	1	NA
0.05	1	KonvaD	DNT	Village	Dry	Kdaoy	Roya	Kaoh Nheaek	Mondul Kiri	13.1053	106.631	134	09:00:00	10:00:00	2020-11-12	2	Outdoor	1h	Aedes albopictus	F	0	1	NA
0.05	1	KonvaD	DNT	Village	Dry	Kdaoy	Roya	Kaoh Nheaek	Mondul Kiri	13.1053	106.631	134	10:00:00	11:00:00	2020-11-12	2	Outdoor	1h	Aedes albopictus	F	0	4	NA
0.05	1	KonvaD	DNT	Village	Dry	Kdaoy	Roya	Kaoh Nheaek	Mondul Kiri	13.1053	106.631	134	10:00:00	11:00:00	2020-11-12	2	Outdoor	1h	Aedes albopictus	M	NA	1	NA
0.05	1	KonvaD	DNT	Village	Dry	Kdaoy	Roya	Kaoh Nheaek	Mondul Kiri	13.1053	106.631	134	11:00:00	12:00:00	2020-11-12	2	Outdoor	1h	Aedes albopictus	F	0	4	NA
0.05	1	KonvaD	DNT	Village	Dry	Kdaoy	Roya	Kaoh Nheaek	Mondul Kiri	13.1053	106.631	134	11:00:00	12:00:00	2020-11-12	2	Outdoor	1h	Aedes albopictus	M	NA	1	NA
0.05	1	KonvaD	DNT	Village	Dry	Kdaoy	Roya	Kaoh Nheaek	Mondul Kiri	13.1053	106.631	134	12:00:00	13:00:00	2020-11-12	2	Outdoor	1h	Aedes albopictus	M	NA	3	NA
0.05	1	KonvaD	DNT	Village	Dry	Kdaoy	Roya	Kaoh Nheaek	Mondul Kiri	13.1053	106.631	134	13:00:00	14:00:00	2020-11-12	2	Outdoor	1h	Aedes albopictus	M	NA	3	NA
0.05	1	KonvaD	DNT	Village	Dry	Kdaoy	Roya	Kaoh Nheaek	Mondul Kiri	13.1053	106.631	134	14:00:00	15:00:00	2020-11-12	2	Outdoor	1h	Aedes albopictus	F	0	4	NA
0.05	1	KonvaD	DNT	Village	Dry	Kdaoy	Roya	Kaoh Nheaek	Mondul Kiri	13.1053	106.631	134	15:00:00	16:00:00	2020-11-12	2	Outdoor	1h	Aedes albopictus	F	0	3	NA
0.05	1	KonvaD	DNT	Village	Dry	Kdaoy	Roya	Kaoh Nheaek	Mondul Kiri	13.1053	106.631	134	16:00:00	17:00:00	2020-11-12	2	Outdoor	1h	Aedes albopictus	F	0	1	NA
0.05	1	KonvaD	DNT	Village	Dry	Kdaoy	Roya	Kaoh Nheaek	Mondul Kiri	13.1053	106.631	134	05:00:00	06:00:00	2020-11-13	2	Outdoor	1h	Aedes albopictus	F	0	1	NA
0.05	1	KonvaD	DNT	Village	Dry	Kdaoy	Roya	Kaoh Nheaek	Mondul Kiri	13.1053	106.631	134	06:00:00	07:00:00	2020-11-13	2	Outdoor	1h	Aedes albopictus	F	0	4	NA
0.05	1	KonvaD	DNT	Village	Dry	Kdaoy	Roya	Kaoh Nheaek	Mondul Kiri	13.1053	106.631	134	07:00:00	08:00:00	2020-11-13	3	Outdoor	1h	Aedes albopictus	F	0	2	NA
0.05	1	KonvaD	DNT	Village	Dry	Kdaoy	Roya	Kaoh Nheaek	Mondul Kiri	13.1053	106.631	134	08:00:00	09:00:00	2020-11-13	3	Outdoor	1h	Aedes albopictus	F	0	2	NA
0.05	1	KonvaD	DNT	Village	Dry	Kdaoy	Roya	Kaoh Nheaek	Mondul Kiri	13.1053	106.631	134	10:00:00	11:00:00	2020-11-13	3	Outdoor	1h	Aedes albopictus	F	0	2	NA
0.05	1	KonvaD	DNT	Village	Dry	Kdaoy	Roya	Kaoh Nheaek	Mondul Kiri	13.1053	106.631	134	11:00:00	12:00:00	2020-11-13	3	Outdoor	1h	Aedes albopictus	F	0	2	NA
0.05	1	KonvaD	DNT	Village	Dry	Kdaoy	Roya	Kaoh Nheaek	Mondul Kiri	13.1053	106.631	134	11:00:00	12:00:00	2020-11-13	3	Outdoor	1h	Aedes albopictus	M	NA	1	NA
0.05	1	KonvaD	DNT	Village	Dry	Kdaoy	Roya	Kaoh Nheaek	Mondul Kiri	13.1053	106.631	134	12:00:00	13:00:00	2020-11-13	3	Outdoor	1h	Aedes albopictus	F	0	1	NA
0.05	1	KonvaD	DNT	Village	Dry	Kdaoy	Roya	Kaoh Nheaek	Mondul Kiri	13.1053	106.631	134	13:00:00	14:00:00	2020-11-13	3	Outdoor	1h	Aedes albopictus	M	NA	2	NA
0.05	1	KonvaD	DNT	Village	Dry	Kdaoy	Roya	Kaoh Nheaek	Mondul Kiri	13.1053	106.631	134	17:00:00	18:00:00	2020-11-13	3	Outdoor	1h	Aedes albopictus	F	0	1	NA
0.05	1	KonvaD	DNT	Village	Dry	Kdaoy	Roya	Kaoh Nheaek	Mondul Kiri	13.1053	106.631	134	21:00:00	22:00:00	2020-11-13	3	Outdoor	1h	Aedes albopictus	F	0	2	NA
0.05	1	KonvaD	DNT	Village	Dry	Kdaoy	Roya	Kaoh Nheaek	Mondul Kiri	13.1053	106.631	134	23:00:00	00:00:00	2020-11-14	3	Outdoor	1h	Aedes albopictus	F	1	1	NA
0.05	1	KonvaD	DNT	Village	Dry	Kdaoy	Roya	Kaoh Nheaek	Mondul Kiri	13.1053	106.631	134	06:00:00	07:00:00	2020-11-14	3	Outdoor	1h	Aedes albopictus	F	0	1	NA
0.05	1	RoveakB	DNT	Village	Dry	Maemoum	Roya	Kaoh Nheaek	Mondul Kiri	13.16	106.899	148	15:00:00	16:00:00	2020-12-11	3	Outdoor	1h	Aedes aegypti	F	0	1	NA
0.05	1	S24	DNT	Deciduous forest	Dry	Maemoum	Roya	Kaoh Nheaek	Mondul Kiri	13.0377	106.551	105	18:00:00	19:00:00	2020-12-10	2	Outdoor	1h	Aedes albopictus	F	0	2	NA
0.05	1	S24	DNT	Deciduous forest	Dry	Maemoum	Roya	Kaoh Nheaek	Mondul Kiri	13.0377	106.551	105	05:00:00	06:00:00	2020-12-11	2	Outdoor	1h	Aedes albopictus	F	0	1	NA
0.05	1	S36	DNT	Deciduous forest	Dry	Maemoum	Roya	Kaoh Nheaek	Mondul Kiri	13.0662	106.583	129	17:00:00	18:00:00	2020-12-09	1	Outdoor	1h	Aedes albopictus	F	0	1	NA
0.05	1	S36	DNT	Deciduous forest	Dry	Maemoum	Roya	Kaoh Nheaek	Mondul Kiri	13.0662	106.583	129	17:00:00	18:00:00	2020-12-10	2	Outdoor	1h	Aedes albopictus	F	0	2	NA
0.05	1	S36	DNT	Deciduous forest	Dry	Maemoum	Roya	Kaoh Nheaek	Mondul Kiri	13.0662	106.583	129	16:00:00	17:00:00	2020-12-11	3	Outdoor	1h	Aedes albopictus	F	0	3	NA
0.05	1	S31	DNT	Deciduous forest	Dry	Mchouga	Roya	Kaoh Nheaek	Mondul Kiri	13.1366	106.858	169	09:00:00	10:00:00	2020-12-09	1	Outdoor	1h	Aedes albopictus	F	0	2	NA
0.05	1	S31	DNT	Deciduous forest	Dry	Mchouga	Roya	Kaoh Nheaek	Mondul Kiri	13.1366	106.858	169	10:00:00	11:00:00	2020-12-09	1	Outdoor	1h	Aedes albopictus	F	0	2	NA
0.05	1	S31	DNT	Deciduous forest	Dry	Mchouga	Roya	Kaoh Nheaek	Mondul Kiri	13.1366	106.858	169	10:00:00	11:00:00	2020-12-09	1	Outdoor	1h	Aedes albopictus	F	1	1	NA
0.05	1	S31	DNT	Deciduous forest	Dry	Mchouga	Roya	Kaoh Nheaek	Mondul Kiri	13.1366	106.858	169	11:00:00	12:00:00	2020-12-09	1	Outdoor	1h	Aedes albopictus	F	0	2	NA
0.05	1	S31	DNT	Deciduous forest	Dry	Mchouga	Roya	Kaoh Nheaek	Mondul Kiri	13.1366	106.858	169	12:00:00	13:00:00	2020-12-09	1	Outdoor	1h	Aedes albopictus	F	0	4	NA
0.05	1	S31	DNT	Deciduous forest	Dry	Mchouga	Roya	Kaoh Nheaek	Mondul Kiri	13.1366	106.858	169	12:00:00	13:00:00	2020-12-09	1	Outdoor	1h	Aedes albopictus	F	1	1	NA
0.05	1	S31	DNT	Deciduous forest	Dry	Mchouga	Roya	Kaoh Nheaek	Mondul Kiri	13.1366	106.858	169	13:00:00	14:00:00	2020-12-09	1	Outdoor	1h	Aedes albopictus	F	0	3	NA
0.05	1	S31	DNT	Deciduous forest	Dry	Mchouga	Roya	Kaoh Nheaek	Mondul Kiri	13.1366	106.858	169	16:00:00	17:00:00	2020-12-09	1	Outdoor	1h	Aedes albopictus	F	0	1	NA
0.05	1	S31	DNT	Deciduous forest	Dry	Mchouga	Roya	Kaoh Nheaek	Mondul Kiri	13.1366	106.858	169	17:00:00	18:00:00	2020-12-09	1	Outdoor	1h	Aedes albopictus	F	0	3	NA
0.05	1	S31	DNT	Deciduous forest	Dry	Mchouga	Roya	Kaoh Nheaek	Mondul Kiri	13.1366	106.858	169	17:00:00	18:00:00	2020-12-09	1	Outdoor	1h	Aedes albopictus	F	1	1	NA
0.05	1	S31	DNT	Deciduous forest	Dry	Mchouga	Roya	Kaoh Nheaek	Mondul Kiri	13.1366	106.858	169	18:00:00	19:00:00	2020-12-09	1	Outdoor	1h	Aedes albopictus	F	0	2	NA
0.05	1	S31	DNT	Deciduous forest	Dry	Mchouga	Roya	Kaoh Nheaek	Mondul Kiri	13.1366	106.858	169	20:00:00	21:00:00	2020-12-09	1	Outdoor	1h	Aedes albopictus	F	0	1	NA
0.05	1	S31	DNT	Deciduous forest	Dry	Mchouga	Roya	Kaoh Nheaek	Mondul Kiri	13.1366	106.858	169	23:00:00	00:00:00	2020-12-12	3	Outdoor	1h	Aedes albopictus	F	0	1	NA
0.05	1	S31	DNT	Deciduous forest	Dry	Mchouga	Roya	Kaoh Nheaek	Mondul Kiri	13.1366	106.858	169	01:00:00	02:00:00	2020-12-12	3	Outdoor	1h	Aedes albopictus	F	1	1	NA
0.05	1	S31	DNT	Deciduous forest	Dry	Mchouga	Roya	Kaoh Nheaek	Mondul Kiri	13.1366	106.858	169	02:00:00	03:00:00	2020-12-12	3	Outdoor	1h	Aedes albopictus	F	0	1	NA
0.05	1	S31	DNT	Deciduous forest	Dry	Mchouga	Roya	Kaoh Nheaek	Mondul Kiri	13.1366	106.858	169	03:00:00	04:00:00	2020-12-12	3	Outdoor	1h	Aedes albopictus	F	0	2	NA
0.05	1	S31	DNT	Deciduous forest	Dry	Mchouga	Roya	Kaoh Nheaek	Mondul Kiri	13.1366	106.858	169	06:00:00	07:00:00	2020-12-12	3	Outdoor	1h	Aedes albopictus	F	0	4	NA
0.05	1	S31	DNT	Deciduous forest	Dry	Mchouga	Roya	Kaoh Nheaek	Mondul Kiri	13.1366	106.858	169	07:00:00	08:00:00	2020-12-12	3	Outdoor	1h	Aedes albopictus	F	0	2	NA
0.05	1	S31	DNT	Deciduous forest	Dry	Mchouga	Roya	Kaoh Nheaek	Mondul Kiri	13.1366	106.858	169	23:00:00	00:00:00	2020-12-10	1	Outdoor	1h	Aedes albopictus	F	0	2	NA
0.05	1	S31	DNT	Deciduous forest	Dry	Mchouga	Roya	Kaoh Nheaek	Mondul Kiri	13.1366	106.858	169	00:00:00	01:00:00	2020-12-10	1	Outdoor	1h	Aedes albopictus	F	0	1	NA
0.05	1	S31	DNT	Deciduous forest	Dry	Mchouga	Roya	Kaoh Nheaek	Mondul Kiri	13.1366	106.858	169	03:00:00	04:00:00	2020-12-10	1	Outdoor	1h	Aedes albopictus	F	0	1	NA
0.05	1	S31	DNT	Deciduous forest	Dry	Mchouga	Roya	Kaoh Nheaek	Mondul Kiri	13.1366	106.858	169	04:00:00	05:00:00	2020-12-10	1	Outdoor	1h	Aedes albopictus	F	0	3	NA
0.05	1	S31	DNT	Deciduous forest	Dry	Mchouga	Roya	Kaoh Nheaek	Mondul Kiri	13.1366	106.858	169	06:00:00	07:00:00	2020-12-10	1	Outdoor	1h	Aedes albopictus	F	0	3	NA
0.05	1	S31	DNT	Deciduous forest	Dry	Mchouga	Roya	Kaoh Nheaek	Mondul Kiri	13.1366	106.858	169	09:00:00	10:00:00	2020-12-10	2	Outdoor	1h	Aedes albopictus	F	0	2	NA
0.05	1	S31	DNT	Deciduous forest	Dry	Mchouga	Roya	Kaoh Nheaek	Mondul Kiri	13.1366	106.858	169	11:00:00	12:00:00	2020-12-10	2	Outdoor	1h	Aedes albopictus	F	0	2	NA
0.05	1	S31	DNT	Deciduous forest	Dry	Mchouga	Roya	Kaoh Nheaek	Mondul Kiri	13.1366	106.858	169	13:00:00	14:00:00	2020-12-10	2	Outdoor	1h	Aedes albopictus	F	0	1	NA
0.05	1	S31	DNT	Deciduous forest	Dry	Mchouga	Roya	Kaoh Nheaek	Mondul Kiri	13.1366	106.858	169	14:00:00	15:00:00	2020-12-10	2	Outdoor	1h	Aedes albopictus	F	0	1	NA
0.05	1	S31	DNT	Deciduous forest	Dry	Mchouga	Roya	Kaoh Nheaek	Mondul Kiri	13.1366	106.858	169	16:00:00	17:00:00	2020-12-10	2	Outdoor	1h	Aedes albopictus	F	0	1	NA
0.05	1	S31	DNT	Deciduous forest	Dry	Mchouga	Roya	Kaoh Nheaek	Mondul Kiri	13.1366	106.858	169	17:00:00	18:00:00	2020-12-10	2	Outdoor	1h	Aedes albopictus	F	0	3	NA
0.05	1	S31	DNT	Deciduous forest	Dry	Mchouga	Roya	Kaoh Nheaek	Mondul Kiri	13.1366	106.858	169	18:00:00	19:00:00	2020-12-10	2	Outdoor	1h	Aedes albopictus	F	0	3	NA
0.05	1	S31	DNT	Deciduous forest	Dry	Mchouga	Roya	Kaoh Nheaek	Mondul Kiri	13.1366	106.858	169	20:00:00	21:00:00	2020-12-10	2	Outdoor	1h	Aedes albopictus	F	0	1	NA
0.05	1	S31	DNT	Deciduous forest	Dry	Mchouga	Roya	Kaoh Nheaek	Mondul Kiri	13.1366	106.858	169	20:00:00	21:00:00	2020-12-10	2	Outdoor	1h	Aedes albopictus	F	1	1	NA
0.05	1	S31	DNT	Deciduous forest	Dry	Mchouga	Roya	Kaoh Nheaek	Mondul Kiri	13.1366	106.858	169	00:00:00	01:00:00	2020-12-11	2	Outdoor	1h	Aedes albopictus	F	0	3	NA
0.05	1	S31	DNT	Deciduous forest	Dry	Mchouga	Roya	Kaoh Nheaek	Mondul Kiri	13.1366	106.858	169	02:00:00	03:00:00	2020-12-11	2	Outdoor	1h	Aedes albopictus	F	0	1	NA
0.05	1	S31	DNT	Deciduous forest	Dry	Mchouga	Roya	Kaoh Nheaek	Mondul Kiri	13.1366	106.858	169	04:00:00	05:00:00	2020-12-11	2	Outdoor	1h	Aedes albopictus	F	0	3	NA
0.05	1	S31	DNT	Deciduous forest	Dry	Mchouga	Roya	Kaoh Nheaek	Mondul Kiri	13.1366	106.858	169	07:00:00	08:00:00	2020-12-11	2	Outdoor	1h	Aedes albopictus	F	0	5	NA
0.05	1	S31	DNT	Deciduous forest	Dry	Mchouga	Roya	Kaoh Nheaek	Mondul Kiri	13.1366	106.858	169	09:00:00	10:00:00	2020-12-11	3	Outdoor	1h	Aedes albopictus	F	0	1	NA
0.05	1	S31	DNT	Deciduous forest	Dry	Mchouga	Roya	Kaoh Nheaek	Mondul Kiri	13.1366	106.858	169	13:00:00	14:00:00	2020-12-11	3	Outdoor	1h	Aedes albopictus	F	0	1	NA
0.05	1	S31	DNT	Deciduous forest	Dry	Mchouga	Roya	Kaoh Nheaek	Mondul Kiri	13.1366	106.858	169	13:00:00	14:00:00	2020-12-11	3	Outdoor	1h	Aedes albopictus	F	1	1	NA
0.05	1	S31	DNT	Deciduous forest	Dry	Mchouga	Roya	Kaoh Nheaek	Mondul Kiri	13.1366	106.858	169	14:00:00	15:00:00	2020-12-11	3	Outdoor	1h	Aedes albopictus	F	1	1	NA
0.05	1	S31	DNT	Deciduous forest	Dry	Mchouga	Roya	Kaoh Nheaek	Mondul Kiri	13.1366	106.858	169	15:00:00	16:00:00	2020-12-11	3	Outdoor	1h	Aedes albopictus	F	0	3	NA
0.05	1	S31	DNT	Deciduous forest	Dry	Mchouga	Roya	Kaoh Nheaek	Mondul Kiri	13.1366	106.858	169	17:00:00	18:00:00	2020-12-11	3	Outdoor	1h	Aedes albopictus	F	0	2	NA
0.05	1	S31	DNT	Deciduous forest	Dry	Mchouga	Roya	Kaoh Nheaek	Mondul Kiri	13.1366	106.858	169	19:00:00	20:00:00	2020-12-11	3	Outdoor	1h	Aedes albopictus	F	0	2	NA
0.05	1	S31	DNT	Deciduous forest	Dry	Mchouga	Roya	Kaoh Nheaek	Mondul Kiri	13.1366	106.858	169	20:00:00	21:00:00	2020-12-11	3	Outdoor	1h	Aedes albopictus	F	0	2	NA
0.05	1	S31	DNT	Deciduous forest	Dry	Mchouga	Roya	Kaoh Nheaek	Mondul Kiri	13.1366	106.858	169	22:00:00	23:00:00	2020-12-11	3	Outdoor	1h	Aedes albopictus	F	0	2	NA
0.05	1	S10	DNT	Deciduous forest	Dry	Maemoum	Roya	Kaoh Nheaek	Mondul Kiri	13.0957	106.745	175	12:00:00	13:00:00	2020-12-09	1	Outdoor	1h	Aedes albopictus	F	0	1	NA
0.05	1	S10	DNT	Deciduous forest	Dry	Maemoum	Roya	Kaoh Nheaek	Mondul Kiri	13.0957	106.745	175	10:00:00	11:00:00	2020-12-10	2	Outdoor	1h	Aedes albopictus	F	0	1	NA
0.05	1	S10	DNT	Deciduous forest	Dry	Maemoum	Roya	Kaoh Nheaek	Mondul Kiri	13.0957	106.745	175	12:00:00	13:00:00	2020-12-10	2	Outdoor	1h	Aedes albopictus	F	0	1	NA
0.05	1	S10	DNT	Deciduous forest	Dry	Maemoum	Roya	Kaoh Nheaek	Mondul Kiri	13.0957	106.745	175	16:00:00	17:00:00	2020-12-10	2	Outdoor	1h	Aedes albopictus	F	0	3	NA
0.05	1	S10	DNT	Deciduous forest	Dry	Maemoum	Roya	Kaoh Nheaek	Mondul Kiri	13.0957	106.745	175	18:00:00	19:00:00	2020-12-10	2	Outdoor	1h	Aedes albopictus	F	0	1	NA
0.05	1	S10	DNT	Deciduous forest	Dry	Maemoum	Roya	Kaoh Nheaek	Mondul Kiri	13.0957	106.745	175	07:00:00	08:00:00	2020-12-11	2	Outdoor	1h	Aedes albopictus	F	0	1	NA
0.05	1	S10	DNT	Deciduous forest	Dry	Maemoum	Roya	Kaoh Nheaek	Mondul Kiri	13.0957	106.745	175	14:00:00	15:00:00	2020-12-11	3	Outdoor	1h	Aedes albopictus	F	0	1	NA
0.05	1	S7	DNT	Deciduous forest	Dry	Maemoum	Roya	Kaoh Nheaek	Mondul Kiri	13.1401	106.79	181	09:00:00	10:00:00	2020-12-09	1	Outdoor	1h	Aedes albopictus	F	0	2	NA
0.05	1	S7	DNT	Deciduous forest	Dry	Maemoum	Roya	Kaoh Nheaek	Mondul Kiri	13.1401	106.79	181	12:00:00	13:00:00	2020-12-09	1	Outdoor	1h	Aedes albopictus	F	0	1	NA
0.05	1	S7	DNT	Deciduous forest	Dry	Maemoum	Roya	Kaoh Nheaek	Mondul Kiri	13.1401	106.79	181	15:00:00	16:00:00	2020-12-09	1	Outdoor	1h	Aedes albopictus	F	0	1	NA
0.05	1	S7	DNT	Deciduous forest	Dry	Maemoum	Roya	Kaoh Nheaek	Mondul Kiri	13.1401	106.79	181	16:00:00	17:00:00	2020-12-09	1	Outdoor	1h	Aedes albopictus	F	0	3	NA
0.05	1	S7	DNT	Deciduous forest	Dry	Maemoum	Roya	Kaoh Nheaek	Mondul Kiri	13.1401	106.79	181	17:00:00	18:00:00	2020-12-09	1	Outdoor	1h	Aedes albopictus	F	0	2	NA
0.05	1	S7	DNT	Deciduous forest	Dry	Maemoum	Roya	Kaoh Nheaek	Mondul Kiri	13.1401	106.79	181	18:00:00	19:00:00	2020-12-09	1	Outdoor	1h	Aedes albopictus	F	0	1	NA
0.05	1	S7	DNT	Deciduous forest	Dry	Maemoum	Roya	Kaoh Nheaek	Mondul Kiri	13.1401	106.79	181	19:00:00	20:00:00	2020-12-09	1	Outdoor	1h	Aedes albopictus	F	0	1	NA
0.05	1	S7	DNT	Deciduous forest	Dry	Maemoum	Roya	Kaoh Nheaek	Mondul Kiri	13.1401	106.79	181	19:00:00	20:00:00	2020-12-09	1	Outdoor	1h	Aedes albopictus	F	1	1	NA
0.05	1	S7	DNT	Deciduous forest	Dry	Maemoum	Roya	Kaoh Nheaek	Mondul Kiri	13.1401	106.79	181	23:00:00	00:00:00	2020-12-10	1	Outdoor	1h	Aedes albopictus	F	0	1	NA
0.05	1	S7	DNT	Deciduous forest	Dry	Maemoum	Roya	Kaoh Nheaek	Mondul Kiri	13.1401	106.79	181	02:00:00	03:00:00	2020-12-10	1	Outdoor	1h	Aedes albopictus	F	0	2	NA
0.05	1	S7	DNT	Deciduous forest	Dry	Maemoum	Roya	Kaoh Nheaek	Mondul Kiri	13.1401	106.79	181	07:00:00	08:00:00	2020-12-10	1	Outdoor	1h	Aedes albopictus	F	0	1	NA
0.05	1	S7	DNT	Deciduous forest	Dry	Maemoum	Roya	Kaoh Nheaek	Mondul Kiri	13.1401	106.79	181	08:00:00	09:00:00	2020-12-10	1	Outdoor	1h	Aedes albopictus	F	0	1	NA
0.05	1	S7	DNT	Deciduous forest	Dry	Maemoum	Roya	Kaoh Nheaek	Mondul Kiri	13.1401	106.79	181	09:00:00	10:00:00	2020-12-10	2	Outdoor	1h	Aedes albopictus	F	0	1	NA
0.05	1	S7	DNT	Deciduous forest	Dry	Maemoum	Roya	Kaoh Nheaek	Mondul Kiri	13.1401	106.79	181	10:00:00	11:00:00	2020-12-10	2	Outdoor	1h	Aedes albopictus	F	0	1	NA
0.05	1	S7	DNT	Deciduous forest	Dry	Maemoum	Roya	Kaoh Nheaek	Mondul Kiri	13.1401	106.79	181	12:00:00	13:00:00	2020-12-10	2	Outdoor	1h	Aedes albopictus	F	0	1	NA
0.05	1	S7	DNT	Deciduous forest	Dry	Maemoum	Roya	Kaoh Nheaek	Mondul Kiri	13.1401	106.79	181	13:00:00	14:00:00	2020-12-10	2	Outdoor	1h	Aedes albopictus	F	0	1	NA
0.05	1	S7	DNT	Deciduous forest	Dry	Maemoum	Roya	Kaoh Nheaek	Mondul Kiri	13.1401	106.79	181	14:00:00	15:00:00	2020-12-10	2	Outdoor	1h	Aedes albopictus	F	0	1	NA
0.05	1	S7	DNT	Deciduous forest	Dry	Maemoum	Roya	Kaoh Nheaek	Mondul Kiri	13.1401	106.79	181	17:00:00	18:00:00	2020-12-10	2	Outdoor	1h	Aedes albopictus	F	0	2	NA
0.05	1	S7	DNT	Deciduous forest	Dry	Maemoum	Roya	Kaoh Nheaek	Mondul Kiri	13.1401	106.79	181	00:00:00	01:00:00	2020-12-11	2	Outdoor	1h	Aedes albopictus	F	0	1	NA
0.05	1	S7	DNT	Deciduous forest	Dry	Maemoum	Roya	Kaoh Nheaek	Mondul Kiri	13.1401	106.79	181	02:00:00	03:00:00	2020-12-11	2	Outdoor	1h	Aedes albopictus	F	0	2	NA
0.05	1	S7	DNT	Deciduous forest	Dry	Maemoum	Roya	Kaoh Nheaek	Mondul Kiri	13.1401	106.79	181	03:00:00	04:00:00	2020-12-11	2	Outdoor	1h	Aedes albopictus	F	0	2	NA
0.05	1	S7	DNT	Deciduous forest	Dry	Maemoum	Roya	Kaoh Nheaek	Mondul Kiri	13.1401	106.79	181	04:00:00	05:00:00	2020-12-11	2	Outdoor	1h	Aedes albopictus	F	0	1	NA
0.05	1	S7	DNT	Deciduous forest	Dry	Maemoum	Roya	Kaoh Nheaek	Mondul Kiri	13.1401	106.79	181	05:00:00	06:00:00	2020-12-11	2	Outdoor	1h	Aedes albopictus	F	0	2	NA
0.05	1	S7	DNT	Deciduous forest	Dry	Maemoum	Roya	Kaoh Nheaek	Mondul Kiri	13.1401	106.79	181	10:00:00	11:00:00	2020-12-11	3	Outdoor	1h	Aedes albopictus	F	0	1	NA
0.05	1	S7	DNT	Deciduous forest	Dry	Maemoum	Roya	Kaoh Nheaek	Mondul Kiri	13.1401	106.79	181	11:00:00	12:00:00	2020-12-11	3	Outdoor	1h	Aedes albopictus	F	0	1	NA
0.05	1	S7	DNT	Deciduous forest	Dry	Maemoum	Roya	Kaoh Nheaek	Mondul Kiri	13.1401	106.79	181	13:00:00	14:00:00	2020-12-11	3	Outdoor	1h	Aedes albopictus	F	0	1	NA
0.05	1	S7	DNT	Deciduous forest	Dry	Maemoum	Roya	Kaoh Nheaek	Mondul Kiri	13.1401	106.79	181	17:00:00	18:00:00	2020-12-11	3	Outdoor	1h	Aedes albopictus	F	0	1	NA
0.05	1	S7	DNT	Deciduous forest	Dry	Maemoum	Roya	Kaoh Nheaek	Mondul Kiri	13.1401	106.79	181	18:00:00	19:00:00	2020-12-11	3	Outdoor	1h	Aedes albopictus	F	0	1	NA
0.05	1	S7	DNT	Deciduous forest	Dry	Maemoum	Roya	Kaoh Nheaek	Mondul Kiri	13.1401	106.79	181	19:00:00	20:00:00	2020-12-11	3	Outdoor	1h	Aedes albopictus	F	0	1	NA
0.05	1	S7	DNT	Deciduous forest	Dry	Maemoum	Roya	Kaoh Nheaek	Mondul Kiri	13.1401	106.79	181	22:00:00	23:00:00	2020-12-11	3	Outdoor	1h	Aedes albopictus	F	0	1	NA
0.05	1	S7	DNT	Deciduous forest	Dry	Maemoum	Roya	Kaoh Nheaek	Mondul Kiri	13.1401	106.79	181	04:00:00	05:00:00	2020-12-12	3	Outdoor	1h	Aedes albopictus	F	0	2	NA
0.05	1	S7	DNT	Deciduous forest	Dry	Maemoum	Roya	Kaoh Nheaek	Mondul Kiri	13.1401	106.79	181	07:00:00	08:00:00	2020-12-12	3	Outdoor	1h	Aedes albopictus	F	0	1	NA
0.05	1	S7	DNT	Deciduous forest	Dry	Maemoum	Roya	Kaoh Nheaek	Mondul Kiri	13.1401	106.79	181	08:00:00	09:00:00	2020-12-12	3	Outdoor	1h	Aedes albopictus	F	0	1	NA
0.05	1	S22	DNT	Deciduous forest	Dry	Maemoum	Roya	Kaoh Nheaek	Mondul Kiri	13.0519	106.675	176	09:00:00	10:00:00	2020-12-09	1	Outdoor	1h	Aedes albopictus	F	0	1	NA
0.05	1	S22	DNT	Deciduous forest	Dry	Maemoum	Roya	Kaoh Nheaek	Mondul Kiri	13.0519	106.675	176	13:00:00	14:00:00	2020-12-09	1	Outdoor	1h	Aedes albopictus	F	0	1	NA
0.05	1	S22	DNT	Deciduous forest	Dry	Maemoum	Roya	Kaoh Nheaek	Mondul Kiri	13.0519	106.675	176	14:00:00	15:00:00	2020-12-09	1	Outdoor	1h	Aedes albopictus	F	0	3	NA
0.05	1	S22	DNT	Deciduous forest	Dry	Maemoum	Roya	Kaoh Nheaek	Mondul Kiri	13.0519	106.675	176	16:00:00	17:00:00	2020-12-09	1	Outdoor	1h	Aedes albopictus	F	0	3	NA
0.05	1	S22	DNT	Deciduous forest	Dry	Maemoum	Roya	Kaoh Nheaek	Mondul Kiri	13.0519	106.675	176	17:00:00	18:00:00	2020-12-09	1	Outdoor	1h	Aedes albopictus	F	0	3	NA
0.05	1	S22	DNT	Deciduous forest	Dry	Maemoum	Roya	Kaoh Nheaek	Mondul Kiri	13.0519	106.675	176	20:00:00	21:00:00	2020-12-09	1	Outdoor	1h	Aedes albopictus	F	0	2	NA
0.05	1	S22	DNT	Deciduous forest	Dry	Maemoum	Roya	Kaoh Nheaek	Mondul Kiri	13.0519	106.675	176	21:00:00	22:00:00	2020-12-09	1	Outdoor	1h	Aedes albopictus	F	0	1	NA
0.05	1	S22	DNT	Deciduous forest	Dry	Maemoum	Roya	Kaoh Nheaek	Mondul Kiri	13.0519	106.675	176	22:00:00	23:00:00	2020-12-09	1	Outdoor	1h	Aedes albopictus	F	0	3	NA
0.05	1	S22	DNT	Deciduous forest	Dry	Maemoum	Roya	Kaoh Nheaek	Mondul Kiri	13.0519	106.675	176	01:00:00	02:00:00	2020-12-10	1	Outdoor	1h	Aedes albopictus	F	0	1	NA
0.05	1	S22	DNT	Deciduous forest	Dry	Maemoum	Roya	Kaoh Nheaek	Mondul Kiri	13.0519	106.675	176	02:00:00	03:00:00	2020-12-10	1	Outdoor	1h	Aedes albopictus	F	0	3	NA
0.05	1	S22	DNT	Deciduous forest	Dry	Maemoum	Roya	Kaoh Nheaek	Mondul Kiri	13.0519	106.675	176	03:00:00	04:00:00	2020-12-10	1	Outdoor	1h	Aedes albopictus	F	0	2	NA
0.05	1	S22	DNT	Deciduous forest	Dry	Maemoum	Roya	Kaoh Nheaek	Mondul Kiri	13.0519	106.675	176	04:00:00	05:00:00	2020-12-10	1	Outdoor	1h	Aedes albopictus	F	0	1	NA
0.05	1	S22	DNT	Deciduous forest	Dry	Maemoum	Roya	Kaoh Nheaek	Mondul Kiri	13.0519	106.675	176	06:00:00	07:00:00	2020-12-10	1	Outdoor	1h	Aedes albopictus	F	0	1	NA
0.05	1	S22	DNT	Deciduous forest	Dry	Maemoum	Roya	Kaoh Nheaek	Mondul Kiri	13.0519	106.675	176	08:00:00	09:00:00	2020-12-10	1	Outdoor	1h	Aedes albopictus	M	NA	1	NA
0.05	1	S22	DNT	Deciduous forest	Dry	Maemoum	Roya	Kaoh Nheaek	Mondul Kiri	13.0519	106.675	176	09:00:00	10:00:00	2020-12-10	2	Outdoor	1h	Aedes albopictus	F	0	1	NA
0.05	1	S22	DNT	Deciduous forest	Dry	Maemoum	Roya	Kaoh Nheaek	Mondul Kiri	13.0519	106.675	176	10:00:00	11:00:00	2020-12-10	2	Outdoor	1h	Aedes albopictus	F	0	1	NA
0.05	1	S22	DNT	Deciduous forest	Dry	Maemoum	Roya	Kaoh Nheaek	Mondul Kiri	13.0519	106.675	176	14:00:00	15:00:00	2020-12-10	2	Outdoor	1h	Aedes albopictus	F	0	3	NA
0.05	1	S22	DNT	Deciduous forest	Dry	Maemoum	Roya	Kaoh Nheaek	Mondul Kiri	13.0519	106.675	176	15:00:00	16:00:00	2020-12-10	2	Outdoor	1h	Aedes albopictus	F	0	2	NA
0.05	1	S22	DNT	Deciduous forest	Dry	Maemoum	Roya	Kaoh Nheaek	Mondul Kiri	13.0519	106.675	176	16:00:00	17:00:00	2020-12-10	2	Outdoor	1h	Aedes albopictus	F	0	4	NA
0.05	1	S22	DNT	Deciduous forest	Dry	Maemoum	Roya	Kaoh Nheaek	Mondul Kiri	13.0519	106.675	176	17:00:00	18:00:00	2020-12-10	2	Outdoor	1h	Aedes albopictus	F	0	1	NA
0.05	1	S22	DNT	Deciduous forest	Dry	Maemoum	Roya	Kaoh Nheaek	Mondul Kiri	13.0519	106.675	176	19:00:00	20:00:00	2020-12-10	2	Outdoor	1h	Aedes albopictus	F	0	3	NA
0.05	1	S22	DNT	Deciduous forest	Dry	Maemoum	Roya	Kaoh Nheaek	Mondul Kiri	13.0519	106.675	176	20:00:00	21:00:00	2020-12-10	2	Outdoor	1h	Aedes albopictus	F	0	3	NA
0.05	1	S22	DNT	Deciduous forest	Dry	Maemoum	Roya	Kaoh Nheaek	Mondul Kiri	13.0519	106.675	176	21:00:00	22:00:00	2020-12-10	2	Outdoor	1h	Aedes albopictus	F	0	4	NA
0.05	1	S22	DNT	Deciduous forest	Dry	Maemoum	Roya	Kaoh Nheaek	Mondul Kiri	13.0519	106.675	176	22:00:00	23:00:00	2020-12-10	2	Outdoor	1h	Aedes albopictus	F	0	1	NA
0.05	1	S22	DNT	Deciduous forest	Dry	Maemoum	Roya	Kaoh Nheaek	Mondul Kiri	13.0519	106.675	176	00:00:00	01:00:00	2020-12-11	2	Outdoor	1h	Aedes albopictus	F	0	2	NA
0.05	1	S22	DNT	Deciduous forest	Dry	Maemoum	Roya	Kaoh Nheaek	Mondul Kiri	13.0519	106.675	176	01:00:00	02:00:00	2020-12-11	2	Outdoor	1h	Aedes albopictus	F	0	2	NA
0.05	1	S22	DNT	Deciduous forest	Dry	Maemoum	Roya	Kaoh Nheaek	Mondul Kiri	13.0519	106.675	176	02:00:00	03:00:00	2020-12-11	2	Outdoor	1h	Aedes albopictus	F	0	2	NA
0.05	1	S22	DNT	Deciduous forest	Dry	Maemoum	Roya	Kaoh Nheaek	Mondul Kiri	13.0519	106.675	176	03:00:00	04:00:00	2020-12-11	2	Outdoor	1h	Aedes albopictus	F	0	1	NA
0.05	1	S22	DNT	Deciduous forest	Dry	Maemoum	Roya	Kaoh Nheaek	Mondul Kiri	13.0519	106.675	176	05:00:00	06:00:00	2020-12-11	2	Outdoor	1h	Aedes albopictus	F	0	1	NA
0.05	1	S22	DNT	Deciduous forest	Dry	Maemoum	Roya	Kaoh Nheaek	Mondul Kiri	13.0519	106.675	176	13:00:00	14:00:00	2020-12-11	3	Outdoor	1h	Aedes albopictus	F	0	1	NA
0.05	1	S22	DNT	Deciduous forest	Dry	Maemoum	Roya	Kaoh Nheaek	Mondul Kiri	13.0519	106.675	176	14:00:00	15:00:00	2020-12-11	3	Outdoor	1h	Aedes albopictus	F	0	1	NA
0.05	1	S22	DNT	Deciduous forest	Dry	Maemoum	Roya	Kaoh Nheaek	Mondul Kiri	13.0519	106.675	176	15:00:00	16:00:00	2020-12-11	3	Outdoor	1h	Aedes albopictus	F	0	2	NA
0.05	1	S22	DNT	Deciduous forest	Dry	Maemoum	Roya	Kaoh Nheaek	Mondul Kiri	13.0519	106.675	176	16:00:00	17:00:00	2020-12-11	3	Outdoor	1h	Aedes albopictus	F	0	1	NA
0.05	1	S22	DNT	Deciduous forest	Dry	Maemoum	Roya	Kaoh Nheaek	Mondul Kiri	13.0519	106.675	176	17:00:00	18:00:00	2020-12-11	3	Outdoor	1h	Aedes albopictus	F	0	2	NA
0.05	1	S22	DNT	Deciduous forest	Dry	Maemoum	Roya	Kaoh Nheaek	Mondul Kiri	13.0519	106.675	176	18:00:00	19:00:00	2020-12-11	3	Outdoor	1h	Aedes albopictus	F	0	1	NA
0.05	1	S22	DNT	Deciduous forest	Dry	Maemoum	Roya	Kaoh Nheaek	Mondul Kiri	13.0519	106.675	176	19:00:00	20:00:00	2020-12-11	3	Outdoor	1h	Aedes albopictus	F	0	1	NA
0.05	1	S22	DNT	Deciduous forest	Dry	Maemoum	Roya	Kaoh Nheaek	Mondul Kiri	13.0519	106.675	176	20:00:00	21:00:00	2020-12-11	3	Outdoor	1h	Aedes albopictus	F	0	2	NA
0.05	1	S22	DNT	Deciduous forest	Dry	Maemoum	Roya	Kaoh Nheaek	Mondul Kiri	13.0519	106.675	176	00:00:00	01:00:00	2020-12-12	3	Outdoor	1h	Aedes albopictus	F	0	3	NA
0.05	1	S22	DNT	Deciduous forest	Dry	Maemoum	Roya	Kaoh Nheaek	Mondul Kiri	13.0519	106.675	176	07:00:00	08:00:00	2020-12-12	3	Outdoor	1h	Aedes albopictus	F	0	1	NA
0.05	1	S34	DNT	Deciduous forest	Dry	Rovak	Roya	Kaoh Nheaek	Mondul Kiri	13.0251	106.829	181	19:00:00	20:00:00	2020-12-09	1	Outdoor	1h	Aedes albopictus	F	0	1	NA
0.05	1	S34	DNT	Deciduous forest	Dry	Rovak	Roya	Kaoh Nheaek	Mondul Kiri	13.0251	106.829	181	13:00:00	14:00:00	2020-12-10	2	Outdoor	1h	Aedes albopictus	F	0	1	NA
0.05	1	S34	DNT	Deciduous forest	Dry	Rovak	Roya	Kaoh Nheaek	Mondul Kiri	13.0251	106.829	181	02:00:00	03:00:00	2020-12-11	2	Outdoor	1h	Aedes albopictus	F	0	1	NA
0.05	1	S34	DNT	Deciduous forest	Dry	Rovak	Roya	Kaoh Nheaek	Mondul Kiri	13.0251	106.829	181	03:00:00	04:00:00	2020-12-11	2	Outdoor	1h	Aedes albopictus	F	0	1	NA
0.05	1	S34	DNT	Deciduous forest	Dry	Rovak	Roya	Kaoh Nheaek	Mondul Kiri	13.0251	106.829	181	16:00:00	17:00:00	2020-12-11	3	Outdoor	1h	Aedes albopictus	F	0	1	NA
0.05	1	S34	DNT	Deciduous forest	Dry	Rovak	Roya	Kaoh Nheaek	Mondul Kiri	13.0251	106.829	181	17:00:00	18:00:00	2020-12-11	3	Outdoor	1h	Aedes albopictus	F	0	1	NA
0.05	1	S9B	DNT	Deciduous forest	Dry	Mchouga	Roya	Kaoh Nheaek	Mondul Kiri	13.1085	106.825	176	15:00:00	16:00:00	2020-12-09	1	Outdoor	1h	Aedes albopictus	F	0	1	NA
0.05	1	S9B	DNT	Deciduous forest	Dry	Mchouga	Roya	Kaoh Nheaek	Mondul Kiri	13.1085	106.825	176	16:00:00	17:00:00	2020-12-09	1	Outdoor	1h	Aedes albopictus	F	0	1	NA
0.05	1	S9B	DNT	Deciduous forest	Dry	Mchouga	Roya	Kaoh Nheaek	Mondul Kiri	13.1085	106.825	176	15:00:00	16:00:00	2020-12-10	2	Outdoor	1h	Aedes albopictus	F	0	1	NA
0.05	1	S15B	DNT	Deciduous forest	Dry	Maemoum	Roya	Kaoh Nheaek	Mondul Kiri	13.1375	106.707	160	14:00:00	15:00:00	2020-12-09	1	Outdoor	1h	Aedes albopictus	F	0	1	NA
0.05	1	S15B	DNT	Deciduous forest	Dry	Maemoum	Roya	Kaoh Nheaek	Mondul Kiri	13.1375	106.707	160	14:00:00	15:00:00	2020-12-10	2	Outdoor	1h	Aedes albopictus	F	0	1	NA
0.05	1	S15B	DNT	Deciduous forest	Dry	Maemoum	Roya	Kaoh Nheaek	Mondul Kiri	13.1375	106.707	160	15:00:00	16:00:00	2020-12-10	2	Outdoor	1h	Aedes albopictus	F	0	1	NA
0.05	1	S15B	DNT	Deciduous forest	Dry	Maemoum	Roya	Kaoh Nheaek	Mondul Kiri	13.1375	106.707	160	16:00:00	17:00:00	2020-12-10	2	Outdoor	1h	Aedes albopictus	F	0	2	NA
0.05	1	S15B	DNT	Deciduous forest	Dry	Maemoum	Roya	Kaoh Nheaek	Mondul Kiri	13.1375	106.707	160	17:00:00	18:00:00	2020-12-10	2	Outdoor	1h	Aedes albopictus	F	0	1	NA
0.05	1	S15B	DNT	Deciduous forest	Dry	Maemoum	Roya	Kaoh Nheaek	Mondul Kiri	13.1375	106.707	160	00:00:00	01:00:00	2020-12-11	2	Outdoor	1h	Aedes albopictus	F	0	1	NA
0.05	1	S15B	DNT	Deciduous forest	Dry	Maemoum	Roya	Kaoh Nheaek	Mondul Kiri	13.1375	106.707	160	01:00:00	02:00:00	2020-12-11	2	Outdoor	1h	Aedes albopictus	F	0	1	NA
0.05	1	S15B	DNT	Deciduous forest	Dry	Maemoum	Roya	Kaoh Nheaek	Mondul Kiri	13.1375	106.707	160	03:00:00	04:00:00	2020-12-11	2	Outdoor	1h	Aedes albopictus	F	0	1	NA
0.05	1	S15B	DNT	Deciduous forest	Dry	Maemoum	Roya	Kaoh Nheaek	Mondul Kiri	13.1375	106.707	160	02:00:00	03:00:00	2020-12-12	3	Outdoor	1h	Aedes albopictus	F	0	1	NA
0.05	1	S15B	DNT	Deciduous forest	Dry	Maemoum	Roya	Kaoh Nheaek	Mondul Kiri	13.1375	106.707	160	03:00:00	04:00:00	2020-12-12	3	Outdoor	1h	Aedes albopictus	F	0	1	NA
0.05	1	KonvaD	DNT	Village	Dry	Kdaoy	Roya	Kaoh Nheaek	Mondul Kiri	13.1053	106.631	134	16:00:00	17:00:00	2020-12-09	1	Outdoor	1h	Aedes albopictus	F	0	1	NA
0.05	1	KonvaD	DNT	Village	Dry	Kdaoy	Roya	Kaoh Nheaek	Mondul Kiri	13.1053	106.631	134	06:00:00	07:00:00	2020-12-12	3	Outdoor	1h	Aedes albopictus	F	0	1	NA
CAMACROSS	1	3	DNT	Farmland/Behind the house	Dry	Kbal Chrouy	Chheu Kmau	Kaoh Thum	Kandal	11.3668	105.066	10	21:00:00	00:00:00	2017-03-03	1	Outdoor	3h	Aedes aegypti	M	NA	1	NA
CAMACROSS	1	5	DNT	Farmland/Behind the house	Dry	Kbal Chrouy	Chheu Kmau	Kaoh Thum	Kandal	11.3668	105.066	10	00:00:00	03:00:00	2017-03-03	1	Outdoor	3h	Aedes aegypti	F	0	1	NA
CAMACROSS	1	1	DNT	Farmland/Behind the house	Rainy	Kbal Chrouy	Chheu Kmau	Kaoh Thum	Kandal	11.3668	105.066	10	03:00:00	06:00:00	2017-09-12	2	Outdoor	3h	Aedes aegypti	F	0	1	NA
CAMACROSS	1	3	DNT	Farmland/Behind the house	Rainy	Kbal Chrouy	Chheu Kmau	Kaoh Thum	Kandal	11.3668	105.066	10	18:00:00	21:00:00	2017-09-12	2	Outdoor	3h	Aedes albopictus	F	0	1	NA
CAMACROSS	1	1	DNT	Farmland/Behind the house	Dry	Kbal Chrouy	Chheu Kmau	Kaoh Thum	Kandal	11.3668	105.066	10	03:00:00	06:00:00	2017-12-06	3	Outdoor	3h	Aedes albopictus	F	0	1	NA
CAMACROSS	1	3	DNT	Farmland/Behind the house	Dry	Kbal Chrouy	Chheu Kmau	Kaoh Thum	Kandal	11.3668	105.066	10	03:00:00	06:00:00	2017-12-07	4	Outdoor	3h	Aedes albopictus	M	NA	1	NA
CAMACROSS	1	3	DNT	Farmland/Behind the house	Dry	Kbal Chrouy	Chheu Kmau	Kaoh Thum	Kandal	11.3668	105.066	10	15:00:00	18:00:00	2017-12-08	4	Outdoor	3h	Aedes albopictus	F	0	1	NA
CAMACROSS	1	5	DNT	Farmland/Behind the house	Dry	Kbal Chrouy	Chheu Kmau	Kaoh Thum	Kandal	11.3668	105.066	10	15:00:00	18:00:00	2017-12-08	4	Outdoor	3h	Aedes albopictus	F	1	1	NA
DARPA	3	12	BG	Wildlife Sanctuary/Island	Dry	Kaoh Sralau	Kaoh Kapi	Kaoh Kong	Koh Kong	11.4509	103.065	-2.76742	09:03:00	09:03:00	2019-03-31	2	Outdoor	24h	Aedes albopictus	F	0	1	NA
DARPA	1	4	BG	Wildlife Sanctuary/Island	Dry	Phum Ti Pir	Kaoh Kapi	Kaoh Kong	Koh Kong	11.4549	103.013	2.88	10:05:00	10:05:00	2019-03-30	1	Outdoor	24h	Aedes aegypti	F	0	1	NA
DARPA	2	5	BG	Wildlife Sanctuary/Island	Dry	Phum Ti Muoy	Kaoh Kapi	Kaoh Kong	Koh Kong	11.4329	103.006	0.902716	09:53:00	09:53:00	2019-03-31	1	Outdoor	24h	Aedes albopictus	F	0	2	NA
DARPA	2	7	BG	Wildlife Sanctuary/Island	Dry	Phum Ti Muoy	Kaoh Kapi	Kaoh Kong	Koh Kong	11.4543	103.021	-5.84837	09:58:00	09:58:00	2019-03-31	1	Outdoor	24h	Aedes aegypti	F	0	2	NA
DARPA	1	4	LT	Wildlife Sanctuary/Island	Dry	Phum Ti Pir	Kaoh Kapi	Kaoh Kong	Koh Kong	11.4548	103.013	1.12772	10:30:00	10:28:00	2019-11-17	1	Outdoor	24h	Aedes albopictus	F	0	1	NA
DARPA	1	4	LT	Wildlife Sanctuary/Island	Dry	Phum Ti Pir	Kaoh Kapi	Kaoh Kong	Koh Kong	11.4548	103.013	1.12772	10:30:00	10:28:00	2019-11-17	1	Outdoor	24h	Aedes albopictus	F	0	1	NA
DARPA	3	10	LT	Wildlife Sanctuary/Island	Dry	Kaoh Sralau	Kaoh Kapi	Kaoh Kong	Koh Kong	11.4504	103.064	-1.96687	08:58:00	08:55:00	2019-11-18	2	Outdoor	24h	Aedes albopictus	F	0	1	NA
DARPA	3	11	BG	Wildlife Sanctuary/Island	Dry	Kaoh Sralau	Kaoh Kapi	Kaoh Kong	Koh Kong	11.4506	103.065	-5	08:50:00	08:51:00	2019-11-18	2	Outdoor	24h	Aedes albopictus	F	0	1	NA
DARPA	3	11	BG	Wildlife Sanctuary/Island	Dry	Kaoh Sralau	Kaoh Kapi	Kaoh Kong	Koh Kong	11.4506	103.065	-5	08:50:00	08:51:00	2019-11-18	2	Outdoor	24h	Aedes albopictus	F	0	1	NA
DARPA	3	11	BG	Wildlife Sanctuary/Island	Dry	Kaoh Sralau	Kaoh Kapi	Kaoh Kong	Koh Kong	11.4506	103.065	-5	08:50:00	08:51:00	2019-11-18	2	Outdoor	24h	Aedes albopictus	F	0	1	NA
DARPA	1	3	BG	Wildlife Sanctuary/Island	Dry	Phum Ti Pir	Kaoh Kapi	Kaoh Kong	Koh Kong	11.4543	103.021	-5.84837	10:40:00	10:40:00	2019-11-17	1	Outdoor	24h	Aedes albopictus	F	0	1	NA
DARPA	2	5	BG	Wildlife Sanctuary/Island	Dry	Phum Ti Muoy	Kaoh Kapi	Kaoh Kong	Koh Kong	11.4329	103.006	0.902716	10:50:00	10:32:00	2019-11-19	1	Outdoor	24h	Aedes albopictus	F	0	1	NA
DARPA	2	7	BG	Wildlife Sanctuary/Island	Dry	Phum Ti Muoy	Kaoh Kapi	Kaoh Kong	Koh Kong	11.4307	103.013	-3.97015	NA	10:50:00	2019-11-19	1	Outdoor	24h	Aedes albopictus	F	0	1	NA
DARPA	3	10	BG	Wildlife Sanctuary/Island	Dry	Kaoh Sralau	Kaoh Kapi	Kaoh Kong	Koh Kong	11.4503	103.064	-3.80415	NA	09:05:00	2019-11-18	2	Outdoor	24h	Aedes albopictus	F	0	1	NA
DARPA	3	13	BG	Wildlife Sanctuary/Island	Dry	Kaoh Sralau	Kaoh Kapi	Kaoh Kong	Koh Kong	11.4503	103.065	6	NA	07:40:00	2019-11-18	2	Outdoor	24h	Aedes albopictus	F	0	1	NA
DARPA	3	Home stay	BG	Wildlife Sanctuary/Island	Dry	Kaoh Sralau	Kaoh Kapi	Kaoh Kong	Koh Kong	11.4609	103.073	2	18:35:00	18:30:00	2019-11-18	2	Outdoor	24h	Aedes aegypti	F	0	1	NA
DARPA	3	Home stay	BG	Wildlife Sanctuary/Island	Dry	Kaoh Sralau	Kaoh Kapi	Kaoh Kong	Koh Kong	11.4609	103.073	2	18:35:00	18:30:00	2019-11-18	2	Outdoor	24h	Aedes aegypti	F	0	1	NA
DARPA	3	Home stay	BG	Wildlife Sanctuary/Island	Dry	Kaoh Sralau	Kaoh Kapi	Kaoh Kong	Koh Kong	11.4609	103.073	2	18:35:00	18:30:00	2019-11-18	2	Outdoor	24h	Aedes aegypti	F	0	1	NA
DARPA	3	Home stay	BG	Wildlife Sanctuary/Island	Dry	Kaoh Sralau	Kaoh Kapi	Kaoh Kong	Koh Kong	11.4609	103.073	2	18:35:00	18:30:00	2019-11-18	2	Outdoor	24h	Aedes aegypti	F	0	1	NA
DARPA	3	Home stay	BG	Wildlife Sanctuary/Island	Dry	Kaoh Sralau	Kaoh Kapi	Kaoh Kong	Koh Kong	11.4609	103.073	2	18:35:00	18:30:00	2019-11-18	2	Outdoor	24h	Aedes aegypti	F	1	1	NA
DARPA	3	Home stay	BG	Wildlife Sanctuary/Island	Dry	Kaoh Sralau	Kaoh Kapi	Kaoh Kong	Koh Kong	11.4609	103.073	2	18:35:00	18:30:00	2019-11-18	2	Outdoor	24h	Aedes aegypti	F	1	1	NA
DARPA	3	Home stay	BG	Wildlife Sanctuary/Island	Dry	Kaoh Sralau	Kaoh Kapi	Kaoh Kong	Koh Kong	11.4609	103.073	2	18:35:00	18:30:00	2019-11-18	2	Outdoor	24h	Aedes aegypti	M	NA	1	NA
DARPA	3	Home stay	BG	Wildlife Sanctuary/Island	Dry	Kaoh Sralau	Kaoh Kapi	Kaoh Kong	Koh Kong	11.4609	103.073	2	18:35:00	18:30:00	2019-11-18	2	Outdoor	24h	Aedes aegypti	M	NA	1	NA
DARPA	3	Home stay	BG	Wildlife Sanctuary/Island	Dry	Kaoh Sralau	Kaoh Kapi	Kaoh Kong	Koh Kong	11.4609	103.073	2	18:35:00	18:30:00	2019-11-18	2	Outdoor	24h	Aedes aegypti	M	NA	1	NA
DARPA	1	2	BG	Sermi-evergreen forest	Rainy	Kirivongsa Kraom	Santepheap	Siem Pang	Stung Treng	14.0312	106.731	113.08	06:30:00	18:00:00	2019-07-17	1	Outdoor	12h	Aedes albopictus	F	0	1	NA
DARPA	1	2	BG	Sermi-evergreen forest	Rainy	Kirivongsa Kraom	Santepheap	Siem Pang	Stung Treng	14.0312	106.731	113.08	06:30:00	18:00:00	2019-07-17	1	Outdoor	12h	Aedes albopictus	F	0	1	NA
DARPA	1	2	BG	Sermi-evergreen forest	Rainy	Kirivongsa Kraom	Santepheap	Siem Pang	Stung Treng	14.0312	106.731	113.08	06:30:00	18:00:00	2019-07-17	1	Outdoor	12h	Aedes albopictus	F	0	1	NA
DARPA	1	2	BG	Sermi-evergreen forest	Rainy	Kirivongsa Kraom	Santepheap	Siem Pang	Stung Treng	14.0312	106.731	113.08	06:30:00	18:00:00	2019-07-17	1	Outdoor	12h	Aedes albopictus	F	0	1	NA
DARPA	1	1	LT	Sermi-evergreen forest	Rainy	Kirivongsa Kraom	Santepheap	Siem Pang	Stung Treng	14.033	106.731	129.47	06:15:00	17:50:00	2019-07-17	1	Outdoor	12h	Aedes albopictus	F	0	1	Light was not good brigh
DARPA	1	1	BG	Sermi-evergreen forest	Rainy	Kirivongsa Kraom	Santepheap	Siem Pang	Stung Treng	14.0331	106.731	128.14	06:13:00	17:47:00	2019-07-17	1	Outdoor	12h	Aedes albopictus	F	0	1	NA
DARPA	1	4	LT	Sermi-evergreen forest	Rainy	Kirivongsa Kraom	Santepheap	Siem Pang	Stung Treng	14.0311	106.726	113.79	06:45:00	18:15:00	2019-07-17	1	Outdoor	12h	Aedes albopictus	F	0	1	NA
DARPA	1	4	LT	Sermi-evergreen forest	Rainy	Kirivongsa Kraom	Santepheap	Siem Pang	Stung Treng	14.0311	106.726	113.79	06:45:00	18:15:00	2019-07-17	1	Outdoor	12h	Aedes albopictus	F	0	1	NA
DARPA	1	4	LT	Sermi-evergreen forest	Rainy	Kirivongsa Kraom	Santepheap	Siem Pang	Stung Treng	14.0311	106.726	113.79	06:45:00	18:15:00	2019-07-17	1	Outdoor	12h	Aedes albopictus	F	0	1	NA
DARPA	1	4	LT	Sermi-evergreen forest	Rainy	Kirivongsa Kraom	Santepheap	Siem Pang	Stung Treng	14.0311	106.726	113.79	06:45:00	18:15:00	2019-07-17	1	Outdoor	12h	Aedes albopictus	F	0	1	NA
DARPA	1	3	BG	Sermi-evergreen forest	Rainy	Kirivongsa Kraom	Santepheap	Siem Pang	Stung Treng	14.0307	106.728	106.08	06:38:00	18:08:00	2019-07-17	1	Outdoor	12h	Aedes albopictus	F	0	1	NA
DARPA	1	3	BG	Sermi-evergreen forest	Rainy	Kirivongsa Kraom	Santepheap	Siem Pang	Stung Treng	14.0307	106.728	106.08	06:38:00	18:08:00	2019-07-17	1	Outdoor	12h	Aedes albopictus	F	0	1	NA
DARPA	1	3	BG	Sermi-evergreen forest	Rainy	Kirivongsa Kraom	Santepheap	Siem Pang	Stung Treng	14.0307	106.728	106.08	06:38:00	18:08:00	2019-07-17	1	Outdoor	12h	Aedes albopictus	F	0	1	NA
DARPA	1	3	BG	Sermi-evergreen forest	Rainy	Kirivongsa Kraom	Santepheap	Siem Pang	Stung Treng	14.0307	106.728	106.08	06:38:00	18:08:00	2019-07-17	1	Outdoor	12h	Aedes albopictus	F	0	1	NA
DARPA	1	3	BG	Sermi-evergreen forest	Rainy	Kirivongsa Kraom	Santepheap	Siem Pang	Stung Treng	14.0307	106.728	106.08	06:38:00	18:08:00	2019-07-17	1	Outdoor	12h	Aedes albopictus	F	0	1	NA
DARPA	1	3	BG	Sermi-evergreen forest	Rainy	Kirivongsa Kraom	Santepheap	Siem Pang	Stung Treng	14.0307	106.728	106.08	06:38:00	18:08:00	2019-07-17	1	Outdoor	12h	Aedes albopictus	F	0	1	NA
DARPA	1	3	BG	Sermi-evergreen forest	Rainy	Kirivongsa Kraom	Santepheap	Siem Pang	Stung Treng	14.0307	106.728	106.08	06:38:00	18:08:00	2019-07-17	1	Outdoor	12h	Aedes albopictus	F	0	1	NA
DARPA	1	3	BG	Sermi-evergreen forest	Rainy	Kirivongsa Kraom	Santepheap	Siem Pang	Stung Treng	14.0307	106.728	106.08	06:38:00	18:08:00	2019-07-17	1	Outdoor	12h	Aedes albopictus	M	NA	1	NA
DARPA	1	2	LT	Sermi-evergreen forest	Rainy	Kirivongsa Kraom	Santepheap	Siem Pang	Stung Treng	14.0312	106.73	111.8	06:30:00	18:00:00	2019-07-17	1	Outdoor	12h	Aedes albopictus	F	0	1	NA
DARPA	1	2	LT	Sermi-evergreen forest	Rainy	Kirivongsa Kraom	Santepheap	Siem Pang	Stung Treng	14.0312	106.73	111.8	06:30:00	18:00:00	2019-07-17	1	Outdoor	12h	Aedes albopictus	F	0	1	NA
DARPA	1	5	BG	Sermi-evergreen forest	Rainy	Kirivongsa Kraom	Santepheap	Siem Pang	Stung Treng	14.0364	106.729	110.54	06:38:00	17:50:00	2019-07-18	2	Outdoor	12h	Aedes albopictus	F	0	1	NA
DARPA	1	5	BG	Sermi-evergreen forest	Rainy	Kirivongsa Kraom	Santepheap	Siem Pang	Stung Treng	14.0364	106.729	110.54	06:38:00	17:50:00	2019-07-18	2	Outdoor	12h	Aedes albopictus	F	0	1	NA
DARPA	1	5	BG	Sermi-evergreen forest	Rainy	Kirivongsa Kraom	Santepheap	Siem Pang	Stung Treng	14.0364	106.729	110.54	06:38:00	17:50:00	2019-07-18	2	Outdoor	12h	Aedes albopictus	F	0	1	NA
DARPA	1	2	LT	Sermi-evergreen forest	Rainy	Kirivongsa Kraom	Santepheap	Siem Pang	Stung Treng	14.0312	106.73	111.8	06:05:00	17:15:00	2019-07-18	2	Outdoor	12h	Aedes albopictus	F	0	1	NA
DARPA	1	4	BG	Sermi-evergreen forest	Rainy	Kirivongsa Kraom	Santepheap	Siem Pang	Stung Treng	14.0313	106.726	115.18	06:30:00	17:40:00	2019-07-18	2	Outdoor	12h	Aedes albopictus	F	0	1	NA
DARPA	1	4	BG	Sermi-evergreen forest	Rainy	Kirivongsa Kraom	Santepheap	Siem Pang	Stung Treng	14.0313	106.726	115.18	06:30:00	17:40:00	2019-07-18	2	Outdoor	12h	Aedes albopictus	F	0	1	NA
DARPA	1	4	BG	Sermi-evergreen forest	Rainy	Kirivongsa Kraom	Santepheap	Siem Pang	Stung Treng	14.0313	106.726	115.18	06:30:00	17:40:00	2019-07-18	2	Outdoor	12h	Aedes albopictus	F	0	1	NA
DARPA	1	4	BG	Sermi-evergreen forest	Rainy	Kirivongsa Kraom	Santepheap	Siem Pang	Stung Treng	14.0313	106.726	115.18	06:30:00	17:40:00	2019-07-18	2	Outdoor	12h	Aedes albopictus	F	0	1	NA
DARPA	1	4	BG	Sermi-evergreen forest	Rainy	Kirivongsa Kraom	Santepheap	Siem Pang	Stung Treng	14.0313	106.726	115.18	06:30:00	17:40:00	2019-07-18	2	Outdoor	12h	Aedes albopictus	F	0	1	NA
DARPA	1	3	LT	Sermi-evergreen forest	Rainy	Kirivongsa Kraom	Santepheap	Siem Pang	Stung Treng	14.0306	106.728	105.09	06:20:00	17:25:00	2019-07-18	2	Outdoor	12h	Aedes albopictus	F	0	1	NA
DARPA	1	3	LT	Sermi-evergreen forest	Rainy	Kirivongsa Kraom	Santepheap	Siem Pang	Stung Treng	14.0306	106.728	105.09	06:20:00	17:25:00	2019-07-18	2	Outdoor	12h	Aedes albopictus	F	0	1	NA
DARPA	1	4	LT	Sermi-evergreen forest	Rainy	Kirivongsa Kraom	Santepheap	Siem Pang	Stung Treng	14.0311	106.726	113.79	06:30:00	17:35:00	2019-07-18	2	Outdoor	12h	Aedes albopictus	F	0	1	NA
DARPA	1	4	LT	Sermi-evergreen forest	Rainy	Kirivongsa Kraom	Santepheap	Siem Pang	Stung Treng	14.0311	106.726	113.79	06:30:00	17:35:00	2019-07-18	2	Outdoor	12h	Aedes albopictus	F	0	1	NA
DARPA	1	3	BG	Sermi-evergreen forest	Rainy	Kirivongsa Kraom	Santepheap	Siem Pang	Stung Treng	14.0307	106.728	106.08	06:20:00	17:20:00	2019-07-18	2	Outdoor	12h	Aedes albopictus	F	0	1	NA
DARPA	1	3	BG	Sermi-evergreen forest	Rainy	Kirivongsa Kraom	Santepheap	Siem Pang	Stung Treng	14.0307	106.728	106.08	06:20:00	17:20:00	2019-07-18	2	Outdoor	12h	Aedes albopictus	F	0	1	NA
DARPA	1	2	BG	Sermi-evergreen forest	Rainy	Kirivongsa Kraom	Santepheap	Siem Pang	Stung Treng	14.0312	106.731	113.08	06:05:00	17:10:00	2019-07-18	2	Outdoor	12h	Aedes albopictus	F	0	1	NA
DARPA	1	1	BG	Sermi-evergreen forest	Rainy	Kirivongsa Kraom	Santepheap	Siem Pang	Stung Treng	14.0331	106.731	128.14	17:00:00	05:40:00	2019-07-19	3	Outdoor	12h	Aedes albopictus	F	0	1	NA
DARPA	1	3	BG	Sermi-evergreen forest	Rainy	Kirivongsa Kraom	Santepheap	Siem Pang	Stung Treng	14.0307	106.728	106.08	17:20:00	06:00:00	2019-07-19	3	Outdoor	12h	Aedes albopictus	F	0	1	NA
DARPA	1	4	BG	Sermi-evergreen forest	Rainy	Kirivongsa Kraom	Santepheap	Siem Pang	Stung Treng	14.0313	106.726	115.18	06:15:00	17:40:00	2019-07-19	3	Outdoor	12h	Aedes albopictus	F	0	1	NA
DARPA	1	3	LT	Sermi-evergreen forest	Rainy	Kirivongsa Kraom	Santepheap	Siem Pang	Stung Treng	14.0306	106.728	105.09	06:10:00	17:30:00	2019-07-19	3	Outdoor	12h	Aedes albopictus	F	0	1	NA
DARPA	1	3	LT	Sermi-evergreen forest	Rainy	Kirivongsa Kraom	Santepheap	Siem Pang	Stung Treng	14.0306	106.728	105.09	06:10:00	17:30:00	2019-07-19	3	Outdoor	12h	Aedes albopictus	F	0	1	NA
DARPA	1	5	BG	Sermi-evergreen forest	Rainy	Kirivongsa Kraom	Santepheap	Siem Pang	Stung Treng	14.0364	106.729	110.54	06:25:00	17:50:00	2019-07-19	3	Outdoor	12h	Aedes albopictus	F	0	1	NA
DARPA	1	5	BG	Sermi-evergreen forest	Rainy	Kirivongsa Kraom	Santepheap	Siem Pang	Stung Treng	14.0364	106.729	110.54	06:25:00	17:50:00	2019-07-19	3	Outdoor	12h	Aedes albopictus	F	0	1	NA
DARPA	1	2	BG	Sermi-evergreen forest	Rainy	Kirivongsa Kraom	Santepheap	Siem Pang	Stung Treng	14.0312	106.731	113.08	17:10:00	04:55:00	2019-07-20	3	Outdoor	12h	Aedes albopictus	F	0	1	NA
DARPA	2	7	LT	Sermi-evergreen forest	Rainy	Kirivongsa Kraom	Santepheap	Siem Pang	Stung Treng	14.0231	106.751	111.76	16:10:00	16:20:00	2019-07-21	1	Outdoor	24h	Aedes albopictus	F	0	2	NA
DARPA	2	8	BG	Sermi-evergreen forest	Rainy	Kirivongsa Kraom	Santepheap	Siem Pang	Stung Treng	14.0228	106.749	108.48	16:30:00	16:40:00	2019-07-21	1	Outdoor	24h	Aedes albopictus	F	0	2	NA
DARPA	2	10	BG	Sermi-evergreen forest	Rainy	Kirivongsa Kraom	Santepheap	Siem Pang	Stung Treng	14.0269	106.747	114.73	17:10:00	17:20:00	2019-07-21	1	Outdoor	24h	Aedes albopictus	F	0	1	NA
DARPA	1	4	LT	Sermi-evergreen forest	Dry	Kirivongsa Kraom	Santepheap	Siem Pang	Stung Treng	14.0311	106.726	113.79	05:55:00	17:40:00	2019-12-04	1	Outdoor	12h	Aedes albopictus	F	0	1	NA
DARPA	1	2	BG	Sermi-evergreen forest	Dry	Kirivongsa Kraom	Santepheap	Siem Pang	Stung Treng	14.0312	106.731	113.08	17:20:00	05:35:00	2019-12-04	1	Outdoor	12h	Aedes albopictus	F	0	1	NA
DARPA	1	3	LT	Sermi-evergreen forest	Dry	Kirivongsa Kraom	Santepheap	Siem Pang	Stung Treng	14.0306	106.728	105.09	17:35:00	05:47:00	2019-12-04	1	Outdoor	12h	Aedes albopictus	F	0	1	NA
DARPA	1	4	LT	Sermi-evergreen forest	Dry	Kirivongsa Kraom	Santepheap	Siem Pang	Stung Treng	14.0311	106.726	113.79	17:40:00	05:56:00	2019-12-04	1	Outdoor	12h	Aedes albopictus	F	0	1	NA
DARPA	1	5	BG	Sermi-evergreen forest	Dry	Kirivongsa Kraom	Santepheap	Siem Pang	Stung Treng	14.0364	106.729	110.54	06:16:00	18:14:00	2019-12-05	2	Outdoor	12h	Aedes albopictus	F	0	1	NA
DARPA	1	5	BG	Sermi-evergreen forest	Dry	Kirivongsa Kraom	Santepheap	Siem Pang	Stung Treng	14.0364	106.729	110.54	06:16:00	18:14:00	2019-12-05	2	Outdoor	12h	Aedes albopictus	F	0	1	NA
DARPA	1	1	LT	Sermi-evergreen forest	Dry	Kirivongsa Kraom	Santepheap	Siem Pang	Stung Treng	14.033	106.731	129.47	05:26:00	17:23:00	2019-12-05	2	Outdoor	12h	Aedes albopictus	F	0	1	NA
DARPA	1	3	LT	Sermi-evergreen forest	Dry	Kirivongsa Kraom	Santepheap	Siem Pang	Stung Treng	14.0306	106.728	105.09	05:47:00	17:45:00	2019-12-05	2	Outdoor	12h	Aedes albopictus	F	0	1	NA
DARPA	1	4	BG	Sermi-evergreen forest	Dry	Kirivongsa Kraom	Santepheap	Siem Pang	Stung Treng	14.0313	106.726	115.18	05:50:00	17:50:00	2019-12-06	3	Outdoor	12h	Aedes albopictus	F	0	1	NA
DARPA	1	4	BG	Sermi-evergreen forest	Dry	Kirivongsa Kraom	Santepheap	Siem Pang	Stung Treng	14.0313	106.726	115.18	05:50:00	17:50:00	2019-12-06	3	Outdoor	12h	Aedes albopictus	F	0	1	NA
DARPA	1	4	LT	Sermi-evergreen forest	Dry	Kirivongsa Kraom	Santepheap	Siem Pang	Stung Treng	14.0311	106.726	113.79	05:56:00	17:55:00	2019-12-05	2	Outdoor	12h	Aedes albopictus	F	0	1	NA
DARPA	1	4	LT	Sermi-evergreen forest	Dry	Kirivongsa Kraom	Santepheap	Siem Pang	Stung Treng	14.0311	106.726	113.79	05:56:00	17:55:00	2019-12-05	2	Outdoor	12h	Aedes albopictus	F	0	1	NA
DARPA	1	1	BG	Sermi-evergreen forest	Dry	Kirivongsa Kraom	Santepheap	Siem Pang	Stung Treng	14.0331	106.731	128.14	05:25:00	17:20:00	2019-12-06	3	Outdoor	12h	Aedes albopictus	F	0	1	NA
DARPA	1	1	LT	Sermi-evergreen forest	Dry	Kirivongsa Kraom	Santepheap	Siem Pang	Stung Treng	14.033	106.731	129.47	05:25:00	17:20:00	2019-12-06	3	Outdoor	12h	Aedes albopictus	F	0	1	NA
DARPA	1	2	BG	Sermi-evergreen forest	Dry	Kirivongsa Kraom	Santepheap	Siem Pang	Stung Treng	14.0312	106.731	113.08	05:33:00	17:29:00	2019-12-06	3	Outdoor	12h	Aedes albopictus	F	0	1	NA
DARPA	1	2	LT	Sermi-evergreen forest	Dry	Kirivongsa Kraom	Santepheap	Siem Pang	Stung Treng	14.0312	106.73	111.8	05:33:00	17:29:00	2019-12-06	3	Outdoor	12h	Aedes albopictus	F	0	1	NA
DARPA	1	3	BG	Sermi-evergreen forest	Dry	Kirivongsa Kraom	Santepheap	Siem Pang	Stung Treng	14.0307	106.728	106.08	05:44:00	17:42:00	2019-12-06	3	Outdoor	12h	Aedes albopictus	F	0	1	NA
DARPA	1	3	LT	Sermi-evergreen forest	Dry	Kirivongsa Kraom	Santepheap	Siem Pang	Stung Treng	14.0306	106.728	105.09	17:37:00	17:45:00	2019-12-04	1	Outdoor	12h	Aedes albopictus	F	0	1	NA
DARPA	1	3	LT	Sermi-evergreen forest	Dry	Kirivongsa Kraom	Santepheap	Siem Pang	Stung Treng	14.0306	106.728	105.09	17:37:00	17:45:00	2019-12-04	1	Outdoor	12h	Aedes albopictus	F	0	1	NA
DARPA	1	3	LT	Sermi-evergreen forest	Dry	Kirivongsa Kraom	Santepheap	Siem Pang	Stung Treng	14.0306	106.728	105.09	17:37:00	17:45:00	2019-12-04	1	Outdoor	12h	Aedes albopictus	F	0	1	NA
DARPA	1	3	LT	Sermi-evergreen forest	Dry	Kirivongsa Kraom	Santepheap	Siem Pang	Stung Treng	14.0306	106.728	105.09	17:37:00	17:45:00	2019-12-04	1	Outdoor	12h	Aedes albopictus	F	0	1	NA
DARPA	1	3	BG	Sermi-evergreen forest	Dry	Kirivongsa Kraom	Santepheap	Siem Pang	Stung Treng	14.0307	106.728	106.08	17:37:00	17:45:00	2019-12-04	1	Outdoor	12h	Aedes albopictus	F	0	1	NA
DARPA	1	3	BG	Sermi-evergreen forest	Dry	Kirivongsa Kraom	Santepheap	Siem Pang	Stung Treng	14.0307	106.728	106.08	17:37:00	17:45:00	2019-12-04	1	Outdoor	12h	Aedes albopictus	F	0	1	NA
DARPA	1	3	BG	Sermi-evergreen forest	Dry	Kirivongsa Kraom	Santepheap	Siem Pang	Stung Treng	14.0307	106.728	106.08	17:37:00	17:45:00	2019-12-04	1	Outdoor	12h	Aedes albopictus	F	0	1	NA
DARPA	1	3	BG	Sermi-evergreen forest	Dry	Kirivongsa Kraom	Santepheap	Siem Pang	Stung Treng	14.0307	106.728	106.08	17:37:00	17:45:00	2019-12-04	1	Outdoor	12h	Aedes albopictus	F	0	1	NA
DARPA	1	4	BG	Sermi-evergreen forest	Dry	Kirivongsa Kraom	Santepheap	Siem Pang	Stung Treng	14.0313	106.726	115.18	17:49:00	17:55:00	2019-12-04	1	Outdoor	12h	Aedes albopictus	F	0	1	NA
DARPA	1	4	BG	Sermi-evergreen forest	Dry	Kirivongsa Kraom	Santepheap	Siem Pang	Stung Treng	14.0313	106.726	115.18	17:49:00	17:55:00	2019-12-04	1	Outdoor	12h	Aedes albopictus	F	0	1	NA
DARPA	1	5	BG	Sermi-evergreen forest	Dry	Kirivongsa Kraom	Santepheap	Siem Pang	Stung Treng	14.0364	106.729	110.54	18:05:00	18:18:00	2019-12-04	1	Outdoor	12h	Aedes albopictus	F	0	1	NA
DARPA	1	5	BG	Sermi-evergreen forest	Dry	Kirivongsa Kraom	Santepheap	Siem Pang	Stung Treng	14.0364	106.729	110.54	18:05:00	18:18:00	2019-12-04	1	Outdoor	12h	Aedes albopictus	F	0	1	NA
DARPA	1	5	BG	Sermi-evergreen forest	Dry	Kirivongsa Kraom	Santepheap	Siem Pang	Stung Treng	14.0364	106.729	110.54	18:05:00	18:18:00	2019-12-04	1	Outdoor	12h	Aedes albopictus	F	0	1	NA
DARPA	1	4	BG	Sermi-evergreen forest	Dry	Kirivongsa Kraom	Santepheap	Siem Pang	Stung Treng	14.0313	106.726	115.18	05:55:00	17:40:00	2019-12-04	1	Outdoor	12h	Aedes albopictus	F	0	1	NA
DARPA	1	4	BG	Sermi-evergreen forest	Dry	Kirivongsa Kraom	Santepheap	Siem Pang	Stung Treng	14.0313	106.726	115.18	05:55:00	17:40:00	2019-12-04	1	Outdoor	12h	Aedes albopictus	F	0	1	NA
DARPA	1	3	LT	Sermi-evergreen forest	Dry	Kirivongsa Kraom	Santepheap	Siem Pang	Stung Treng	14.0306	106.728	105.09	05:45:00	17:30:00	2019-12-04	1	Outdoor	12h	Aedes albopictus	F	0	1	NA
DARPA	1	2	LT	Sermi-evergreen forest	Dry	Kirivongsa Kraom	Santepheap	Siem Pang	Stung Treng	14.0312	106.73	111.8	05:35:00	17:20:00	2019-12-04	1	Outdoor	12h	Aedes albopictus	F	0	1	NA
DARPA	1	5	BG	Sermi-evergreen forest	Dry	Kirivongsa Kraom	Santepheap	Siem Pang	Stung Treng	14.0364	106.729	110.54	18:18:00	18:15:00	2019-12-04	1	Outdoor	12h	Aedes albopictus	M	NA	1	NA
DARPA	1	3	BG	Sermi-evergreen forest	Dry	Kirivongsa Kraom	Santepheap	Siem Pang	Stung Treng	14.0307	106.728	106.08	17:45:00	05:47:00	2019-12-04	1	Outdoor	12h	Aedes albopictus	F	0	1	NA
DARPA	1	5	LT	Sermi-evergreen forest	Dry	Kirivongsa Kraom	Santepheap	Siem Pang	Stung Treng	14.0364	106.729	110.54	18:15:00	06:16:00	2019-12-04	1	Outdoor	12h	Aedes albopictus	F	0	1	NA
DARPA	1	1	LT	Sermi-evergreen forest	Dry	Kirivongsa Kraom	Santepheap	Siem Pang	Stung Treng	14.033	106.731	129.47	17:10:00	05:26:00	2019-12-04	1	Outdoor	12h	Aedes albopictus	F	0	1	NA
DARPA	1	5	BG	Sermi-evergreen forest	Dry	Kirivongsa Kraom	Santepheap	Siem Pang	Stung Treng	14.0364	106.729	110.54	18:15:00	06:16:00	2019-12-04	1	Outdoor	12h	Aedes albopictus	F	0	1	NA
DARPA	1	4	BG	Sermi-evergreen forest	Dry	Kirivongsa Kraom	Santepheap	Siem Pang	Stung Treng	14.0313	106.726	115.18	17:55:00	05:56:00	2019-12-04	1	Outdoor	12h	Aedes albopictus	F	0	1	NA
DARPA	1	4	BG	Sermi-evergreen forest	Dry	Kirivongsa Kraom	Santepheap	Siem Pang	Stung Treng	14.0313	106.726	115.18	17:55:00	05:56:00	2019-12-04	1	Outdoor	12h	Aedes albopictus	F	0	1	NA
DARPA	1	4	BG	Sermi-evergreen forest	Dry	Kirivongsa Kraom	Santepheap	Siem Pang	Stung Treng	14.0313	106.726	115.18	17:55:00	05:56:00	2019-12-04	1	Outdoor	12h	Aedes albopictus	F	0	1	NA
DARPA	1	4	BG	Sermi-evergreen forest	Dry	Kirivongsa Kraom	Santepheap	Siem Pang	Stung Treng	14.0313	106.726	115.18	17:55:00	05:56:00	2019-12-04	1	Outdoor	12h	Aedes albopictus	F	0	1	NA
DARPA	1	2	LT	Sermi-evergreen forest	Dry	Kirivongsa Kraom	Santepheap	Siem Pang	Stung Treng	14.0312	106.73	111.8	17:20:00	05:35:00	2019-12-04	1	Outdoor	12h	Aedes albopictus	F	0	1	NA
DARPA	1	4	BG	Sermi-evergreen forest	Dry	Kirivongsa Kraom	Santepheap	Siem Pang	Stung Treng	14.0313	106.726	115.18	17:55:00	05:50:00	2019-12-06	3	Outdoor	12h	Aedes albopictus	F	0	1	NA
DARPA	2	9	BG	Sermi-evergreen forest	Dry	Kirivongsa Kraom	Santepheap	Siem Pang	Stung Treng	14.0246	106.748	109.85	06:58:00	06:57:00	2019-12-08	1	Outdoor	24h	Aedes albopictus	F	0	1	NA
DARPA	2	9	BG	Sermi-evergreen forest	Dry	Kirivongsa Kraom	Santepheap	Siem Pang	Stung Treng	14.0246	106.748	109.85	06:58:00	06:57:00	2019-12-08	1	Outdoor	24h	Aedes albopictus	F	0	1	NA
DARPA	2	7	BG	Sermi-evergreen forest	Dry	Kirivongsa Kraom	Santepheap	Siem Pang	Stung Treng	14.0229	106.751	111.8	06:36:00	06:32:00	2019-12-08	1	Outdoor	24h	Aedes albopictus	F	0	1	NA
DARPA	2	7	BG	Sermi-evergreen forest	Dry	Kirivongsa Kraom	Santepheap	Siem Pang	Stung Treng	14.0229	106.751	111.8	06:36:00	06:32:00	2019-12-08	1	Outdoor	24h	Aedes albopictus	F	0	1	NA
DARPA	2	8	BG	Sermi-evergreen forest	Dry	Kirivongsa Kraom	Santepheap	Siem Pang	Stung Treng	14.0228	106.749	108.48	06:45:00	06:40:00	2019-12-08	1	Outdoor	24h	Aedes albopictus	F	0	1	NA
DARPA	2	8	BG	Sermi-evergreen forest	Dry	Kirivongsa Kraom	Santepheap	Siem Pang	Stung Treng	14.0228	106.749	108.48	06:45:00	06:40:00	2019-12-08	1	Outdoor	24h	Aedes albopictus	F	0	1	NA
DARPA	2	8	BG	Sermi-evergreen forest	Dry	Kirivongsa Kraom	Santepheap	Siem Pang	Stung Treng	14.0228	106.749	108.48	06:45:00	06:40:00	2019-12-08	1	Outdoor	24h	Aedes albopictus	F	0	1	NA
DARPA	2	10	BG	Sermi-evergreen forest	Dry	Kirivongsa Kraom	Santepheap	Siem Pang	Stung Treng	14.0269	106.747	114.73	07:06:00	07:10:00	2019-12-08	1	Outdoor	24h	Aedes albopictus	F	0	1	NA
DARPA	2	6	LT	Sermi-evergreen forest	Dry	Kirivongsa Kraom	Santepheap	Siem Pang	Stung Treng	14.024	106.752	107.6	06:28:00	06:22:00	2019-12-08	1	Outdoor	24h	Aedes albopictus	F	0	1	NA
DARPA	2	6	BG	Sermi-evergreen forest	Dry	Kirivongsa Kraom	Santepheap	Siem Pang	Stung Treng	14.0239	106.753	106.24	06:28:00	06:22:00	2019-12-08	1	Outdoor	24h	Aedes albopictus	F	0	1	NA
DARPA	2	7	LT	Sermi-evergreen forest	Dry	Kirivongsa Kraom	Santepheap	Siem Pang	Stung Treng	14.0231	106.751	111.76	06:36:00	06:32:00	2019-12-08	1	Outdoor	24h	Aedes albopictus	F	0	1	NA
DARPA	2	7	LT	Sermi-evergreen forest	Dry	Kirivongsa Kraom	Santepheap	Siem Pang	Stung Treng	14.0231	106.751	111.76	06:36:00	06:32:00	2019-12-08	1	Outdoor	24h	Aedes albopictus	F	0	1	NA
DARPA	1	5	BG	Sermi-evergreen forest	Rainy	Kirivongsa Kraom	Santepheap	Siem Pang	Stung Treng	14.0364	106.729	110.54	07:24:00	17:50:00	2020-08-27	1	Outdoor	12h	Aedes albopictus	F	0	1	Rain
DARPA	1	1	LT	Sermi-evergreen forest	Rainy	Kirivongsa Kraom	Santepheap	Siem Pang	Stung Treng	14.033	106.731	129.47	17:02:00	06:32:00	2020-08-28	2	Outdoor	12h	Aedes albopictus	F	0	1	NA
DARPA	1	1	LT	Sermi-evergreen forest	Rainy	Kirivongsa Kraom	Santepheap	Siem Pang	Stung Treng	14.033	106.731	129.47	17:02:00	06:32:00	2020-08-28	2	Outdoor	12h	Aedes albopictus	F	0	1	NA
DARPA	1	1	LT	Sermi-evergreen forest	Rainy	Kirivongsa Kraom	Santepheap	Siem Pang	Stung Treng	14.033	106.731	129.47	17:02:00	06:32:00	2020-08-28	2	Outdoor	12h	Aedes albopictus	F	0	1	NA
DARPA	1	5	LT	Sermi-evergreen forest	Rainy	Kirivongsa Kraom	Santepheap	Siem Pang	Stung Treng	14.0364	106.729	110.54	17:50:00	07:22:00	2020-08-28	2	Outdoor	12h	Aedes albopictus	F	0	1	NA
DARPA	1	5	LT	Sermi-evergreen forest	Rainy	Kirivongsa Kraom	Santepheap	Siem Pang	Stung Treng	14.0364	106.729	110.54	17:50:00	07:22:00	2020-08-28	2	Outdoor	12h	Aedes albopictus	F	0	1	NA
DARPA	1	2	BG	Sermi-evergreen forest	Rainy	Kirivongsa Kraom	Santepheap	Siem Pang	Stung Treng	14.0312	106.731	113.08	06:40:00	17:03:00	2020-08-28	2	Outdoor	12h	Aedes albopictus	F	0	1	NA
DARPA	1	1	BG	Sermi-evergreen forest	Rainy	Kirivongsa Kraom	Santepheap	Siem Pang	Stung Treng	14.0331	106.731	128.14	18:30:00	06:57:00	2020-08-29	3	Outdoor	12h	Aedes albopictus	F	0	1	NA
DARPA	1	1	LT	Sermi-evergreen forest	Rainy	Kirivongsa Kraom	Santepheap	Siem Pang	Stung Treng	14.033	106.731	129.47	18:32:00	06:57:00	2020-08-29	3	Outdoor	12h	Aedes albopictus	F	0	1	NA
DARPA	1	2	BG	Sermi-evergreen forest	Rainy	Kirivongsa Kraom	Santepheap	Siem Pang	Stung Treng	14.0312	106.731	113.08	18:40:00	07:05:00	2020-08-29	3	Outdoor	12h	Aedes albopictus	F	0	1	NA
DARPA	1	5	LT	Sermi-evergreen forest	Rainy	Kirivongsa Kraom	Santepheap	Siem Pang	Stung Treng	14.0364	106.729	110.54	19:10:00	07:25:00	2020-08-29	3	Outdoor	12h	Aedes albopictus	F	0	1	NA
DARPA	1	2	BG	Sermi-evergreen forest	Rainy	Kirivongsa Kraom	Santepheap	Siem Pang	Stung Treng	14.0312	106.731	113.08	07:05:00	18:30:00	2020-08-29	3	Outdoor	12h	Aedes albopictus	F	0	1	NA
DARPA	1	2	BG	Sermi-evergreen forest	Rainy	Kirivongsa Kraom	Santepheap	Siem Pang	Stung Treng	14.0312	106.731	113.08	07:05:00	18:30:00	2020-08-29	3	Outdoor	12h	Aedes albopictus	F	0	1	NA
DARPA	1	2	BG	Sermi-evergreen forest	Rainy	Kirivongsa Kraom	Santepheap	Siem Pang	Stung Treng	14.0312	106.731	113.08	07:05:00	18:30:00	2020-08-29	3	Outdoor	12h	Aedes albopictus	F	0	1	NA
DARPA	1	2	BG	Sermi-evergreen forest	Rainy	Kirivongsa Kraom	Santepheap	Siem Pang	Stung Treng	14.0312	106.731	113.08	07:05:00	18:30:00	2020-08-29	3	Outdoor	12h	Aedes albopictus	F	0	1	NA
DARPA	1	3	BG	Sermi-evergreen forest	Rainy	Kirivongsa Kraom	Santepheap	Siem Pang	Stung Treng	14.0307	106.728	106.08	07:21:00	18:50:00	2020-08-29	3	Outdoor	12h	Aedes albopictus	F	0	1	NA
DARPA	1	3	BG	Sermi-evergreen forest	Rainy	Kirivongsa Kraom	Santepheap	Siem Pang	Stung Treng	14.0307	106.728	106.08	07:21:00	18:50:00	2020-08-29	3	Outdoor	12h	Aedes albopictus	F	0	1	NA
DARPA	1	3	BG	Sermi-evergreen forest	Rainy	Kirivongsa Kraom	Santepheap	Siem Pang	Stung Treng	14.0307	106.728	106.08	07:21:00	18:50:00	2020-08-29	3	Outdoor	12h	Aedes albopictus	F	0	1	NA
DARPA	1	3	BG	Sermi-evergreen forest	Rainy	Kirivongsa Kraom	Santepheap	Siem Pang	Stung Treng	14.0307	106.728	106.08	07:21:00	18:50:00	2020-08-29	3	Outdoor	12h	Aedes albopictus	F	0	1	NA
DARPA	1	3	BG	Sermi-evergreen forest	Rainy	Kirivongsa Kraom	Santepheap	Siem Pang	Stung Treng	14.0307	106.728	106.08	07:21:00	18:50:00	2020-08-29	3	Outdoor	12h	Aedes albopictus	F	0	1	NA
DARPA	1	3	LT	Sermi-evergreen forest	Rainy	Kirivongsa Kraom	Santepheap	Siem Pang	Stung Treng	14.0306	106.728	105.09	07:21:00	18:50:00	2020-08-29	3	Outdoor	12h	Aedes albopictus	F	0	1	NA
DARPA	1	3	LT	Sermi-evergreen forest	Rainy	Kirivongsa Kraom	Santepheap	Siem Pang	Stung Treng	14.0306	106.728	105.09	07:21:00	18:50:00	2020-08-29	3	Outdoor	12h	Aedes albopictus	F	0	1	NA
DARPA	1	4	BG	Sermi-evergreen forest	Rainy	Kirivongsa Kraom	Santepheap	Siem Pang	Stung Treng	14.0313	106.726	115.18	07:29:00	19:00:00	2020-08-29	3	Outdoor	12h	Aedes albopictus	F	0	1	NA
DARPA	1	4	BG	Sermi-evergreen forest	Rainy	Kirivongsa Kraom	Santepheap	Siem Pang	Stung Treng	14.0313	106.726	115.18	07:29:00	19:00:00	2020-08-29	3	Outdoor	12h	Aedes albopictus	F	0	1	NA
DARPA	1	4	LT	Sermi-evergreen forest	Rainy	Kirivongsa Kraom	Santepheap	Siem Pang	Stung Treng	14.0311	106.726	113.79	07:29:00	19:00:00	2020-08-29	3	Outdoor	12h	Aedes albopictus	F	0	1	NA
DARPA	1	5	BG	Sermi-evergreen forest	Rainy	Kirivongsa Kraom	Santepheap	Siem Pang	Stung Treng	14.0364	106.729	110.54	07:40:00	19:10:00	2020-08-29	3	Outdoor	12h	Aedes albopictus	F	0	1	NA
DARPA	1	5	BG	Sermi-evergreen forest	Rainy	Kirivongsa Kraom	Santepheap	Siem Pang	Stung Treng	14.0364	106.729	110.54	07:40:00	19:10:00	2020-08-29	3	Outdoor	12h	Aedes albopictus	F	0	1	NA
DARPA	1	5	BG	Sermi-evergreen forest	Rainy	Kirivongsa Kraom	Santepheap	Siem Pang	Stung Treng	14.0364	106.729	110.54	07:40:00	19:10:00	2020-08-29	3	Outdoor	12h	Aedes albopictus	F	0	1	NA
DARPA	1	5	BG	Sermi-evergreen forest	Rainy	Kirivongsa Kraom	Santepheap	Siem Pang	Stung Treng	14.0364	106.729	110.54	07:40:00	19:10:00	2020-08-29	3	Outdoor	12h	Aedes albopictus	F	0	1	NA
DARPA	1	5	BG	Sermi-evergreen forest	Rainy	Kirivongsa Kraom	Santepheap	Siem Pang	Stung Treng	14.0364	106.729	110.54	07:40:00	19:10:00	2020-08-29	3	Outdoor	12h	Aedes albopictus	F	0	1	NA
DARPA	1	5	BG	Sermi-evergreen forest	Rainy	Kirivongsa Kraom	Santepheap	Siem Pang	Stung Treng	14.0364	106.729	110.54	07:40:00	19:10:00	2020-08-29	3	Outdoor	12h	Aedes albopictus	F	0	1	NA
DARPA	1	5	BG	Sermi-evergreen forest	Rainy	Kirivongsa Kraom	Santepheap	Siem Pang	Stung Treng	14.0364	106.729	110.54	07:40:00	19:10:00	2020-08-29	3	Outdoor	12h	Aedes albopictus	F	0	1	NA
DARPA	1	5	LT	Sermi-evergreen forest	Rainy	Kirivongsa Kraom	Santepheap	Siem Pang	Stung Treng	14.0364	106.729	110.54	07:40:00	19:10:00	2020-08-29	3	Outdoor	12h	Aedes albopictus	F	0	1	NA
DARPA	1	1	BG	Sermi-evergreen forest	Rainy	Kirivongsa Kraom	Santepheap	Siem Pang	Stung Treng	14.0331	106.731	128.14	06:57:00	18:10:00	2020-08-29	3	Outdoor	12h	Aedes albopictus	F	0	1	NA
DARPA	1	1	BG	Sermi-evergreen forest	Rainy	Kirivongsa Kraom	Santepheap	Siem Pang	Stung Treng	14.0331	106.731	128.14	06:57:00	18:10:00	2020-08-29	3	Outdoor	12h	Aedes albopictus	F	0	1	NA
DARPA	1	1	BG	Sermi-evergreen forest	Rainy	Kirivongsa Kraom	Santepheap	Siem Pang	Stung Treng	14.0331	106.731	128.14	06:57:00	18:10:00	2020-08-29	3	Outdoor	12h	Aedes albopictus	F	0	1	NA
DARPA	1	1	LT	Sermi-evergreen forest	Rainy	Kirivongsa Kraom	Santepheap	Siem Pang	Stung Treng	14.033	106.731	129.47	06:57:00	18:10:00	2020-08-29	3	Outdoor	12h	Aedes albopictus	F	0	1	NA
[truncated: 16,827 more rows]

## Sheet: Projects
The information below gives a summary of the mosquito capturing in different projects:
0.05
· Study Site: This study was selected 14 stations from Koh Nhek district,Cambodia. Sampling was conducted one year in 2020 with monthly collection.
· Trapping Method: Mosquitoes were colleted using odor-baited double net traps(DNT) and using a mouth-aspirator.
· Time Collection: Mosquito were collected hourly for 15 minutes during 72 hours(3 days) per month.
COMACROSS
· Study Site: The study was conducted in Kbal Chrouy village, Kandal Province, Cambodia. This site was chosen for day and night collections totally 4 missions, respectively.
· Trapping Method: Human, Chicken, Pig , Cow and Empty baited Double Net Trap(DNT) were selected to do the trapping in this field study.
· Time Collection: Mosquitoes were collected every three hour with eight times ​per day.
DARPA
· Study Site: This research was conducted in 6 different provinces. In each province was conducted 3 sites and in one site have 5 stations distributed in the forest, less forest, and camp. Each province and each site was visited 2 times across 2 years.
· Trapping Method: Each set consisted of one BG-Sentinel trap set with lure, dry ice and set of one light trap.
· Time Collection: In site 1 set up for 12h. Site 2 and site 3(main camp) set up for 24h, 3 consecutive days.
ECOMORE 2
· Study Sites: Trapping places are located at schools in Kampong Cham and Tboung Khmum province, Cambodia. 24 schools were selected and grouped in randomized clustered trails for mosquito capture and total of twelve schools was random selected from twenty four school for doing combi (treatment), from which schools will be treated depend on schools have a lot of breeding site of mosquito or not. W…
· Trapping Method : For every school (24 schools) in Tboung Khmum and Kampong Cham province. We can put four or six traps depend on primary schools room. The first trap is CDC light trap and then BG-sentinel traps with lure.
· Time Collection: Traps were conducted over 24 hours in each schools.
FSPI
· Study Site: This research was conducted in 5 different provinces. In each province, 5 sites distributed along an ecological gradient from forest to the city. Each province and each site is visited 8 times across 2 years.
· Trapping Method: 2 types of traps in each location CDC light trap and BG-sentinel traps with lure, dry ice addition for attract the mosquito.
· Time Collection: 24 hours over 3-days collection / mission
NIH (NIH-BG)
· Study Site: This project preserved 24 different sites were selected from 8 districts located in Kampong Thom province by mapping based on the requirement habitats.
· Trapping Method: All sampling sites (24 houses) were conducted with BG sentinel trap and lure addition for attract the mosquito. Traps were put one inside the house and another one outside in every month. However, in the second year(2022) trapping condition was change by put only one trap outside in every two month.
· Time Collection: After set up the trap for 24 hours, it had to change the mosquito nets and batteries, and replicated for three days.
WAT-HEALTH
· Study Site: This project preserved 16 stations were selected in Kandal province by mapping based on the requirement habitat .In each station was set up along the Prek in this mission.
· Trapping Method: All sampling site was conducted with 16 CDC light trap.
· Time Collection: After set up the trap for 24 hours, it has to change the mosquito nets and batteries, and replicated for three days.
ZIKALLANCE
· Study Site: All the sites are located in primary forest at Kaev Seima’s wildlife santaury, Mondulkiri province, Cambodia. In this area have many kind of wild animals including Macaque, Gibbon, whitetail macaque, wild pig etc…. This study was conducted over 3 missions. Trapping place was changed from first mission and second mission by went deeper into the forest.
· Trapping Method: one BG-sentinel trap with lure, dry ice and one Homemade light trap(LT) with dry ice were put outdoors in each stations.
· Time Collection: Every 12 hours at night and 12 hours in day time and captured for 3 days.
· Human landing catch(HLC): Mosquitoes were cautgh when it landed on human by using vacutainer tube during day time at the evening. There is small number of mosquito come out to bite people after the rain but there is a lot of mosquito come to bite during the day without rain (by observation).
Pagoda
· Study Site: This study was selected 40 stations from the captital city of Phnom Penh,Cambodia. Sampling was conducted one year in 2019 with monthly collection.
· Trapping Method: The mosquitoes were collected using ovitraps. In addtion, some sites were collected the adult msoquitoes using human landing catch (HLC)
· Time Collection: Ovitraps were place at the field for one week and all larvae were brought to rear in the insectarium.
The additional projects: Ae. mystery, Becoming, Fr. Embassy, KPS-Mosquito, MDK.Larvae, NIH-DBN, VECAM. We have conducted mosquito surveys in various projects across the country along with other field surveys.
